# Supplementary material for: Surveillance of Canine Rabies in the Central African Republic: Impact on Human Health and Molecular Epidemiology
Source: PLoS Negl Trop Dis. 2016 Feb 9;10(2):e0004433. doi: 10.1371/journal.pntd.0004433 (PMC4747513; doi:10.1371/journal.pntd.0004433)
Supplement: S1 Table — (TXT) [file pntd.0004433.s001.txt]

Sampe_Num	Source	Species	Sex	Known_Owner	Quartier	Arrondissement	Ville	Date Mort Animal	Condition Mort Animal	Date Exp Prlvt	Rsultat_IF	PCR	GENOTYPE
12/001	cerveau	canine	male	y	Boy-Rabe	4eArr	Bangui	13/01/12	Mort naturelle	13/01/12	pos	pos	2.1
12/002	cerveau	canine	female	y	NA	NA	Bangui	03/02/12	Abattu	03/02/12	neg	neg	neg
12/003	cerveau	canine	NA	n	NA	NA	Sibut	27/02/12	Abattu	29/02/12	pos	pos	2.1
12/004	cerveau	canine	male	y	Ngaragba	7eArr	Bangui	05/03/12	Abattu	06/03/12	pos	pos	2.1
12/005	cerveau	canine	male	y	Gobongo	4eArr	Bangui	03/04/12	Mort naturelle	03/04/12	pos	pos	2.2
12/006	cerveau	canine	male	y	Lakouanga	2eArr	Bangui	04/04/12	Mort naturelle	05/04/12	neg	NA	2.2
12/008	cerveau	canine	NA	y	NA	NA	Bangui	18/04/12	Abattu	18/04/12	pos	pos	2.1
12/009	cerveau	canine	male	y	Gbanikola	6eArr	Bangui	07/05/12	Abattu	08/05/12	pos	pos	2.2
12/010	cerveau	canine	female	y	NA	NA	Boda	08/05/12	Abattu	11/05/12	neg	NA	2.1
12/011	cerveau	canine	male	n	NA	NA	Bangui	13/05/12	Mort naturelle	14/05/12	neg	NA	2.2
12/012	cerveau	canine	NA	n	NA	NA	Bangui	04/06/12	Abattu	04/06/12	pos	pos	2.2
12/013	cerveau	canine	male	y	Castors	3eArr	Bangui	06/06/12	Euthanasie	07/06/12	pos	pos	2.1
12/014	cerveau	canine	male	y	Fatima	3eArr	Bangui	11/06/12	Abattu	11/06/12	pos	pos	2.1
12/015	cerveau	canine	male	y	Fatima	3eArr	Bangui	19/06/12	Abattu	19/06/12	pos	pos	2.1
12/016	cerveau	canine	NA	n	NA	NA	Bangui	26/06/12	Abattu	27/06/12	pos	pos	2.2
12/017	cerveau	canine	female	y	Mandja Otto	6eArr	Bangui	27/06/12	Euthanasie	27/06/12	pos	pos	2.2
12/018	cerveau	canine	male	y	Sica 1	1erArr	Bangui	29/06/12	Abattu	02/07/12	neg	NA	neg
12/019	cerveau	canine	NA	n	Boy-Rabe	4eArr	Bangui	28/06/12	Abattu	02/07/12	pos	pos	2.2
12/020	cerveau	canine	NA	n	NA	NA	Bangui	11/07/12	Abattu	11/07/12	pos	pos	2.1
12/021	cerveau	canine	female	y	NA	NA	PK 22 Route Damara	13/07/12	Mort naturelle	16/07/12	neg	NA	neg
12/022	cerveau	canine	NA	n	NA	NA	Bouar	NA	Abattu	16/07/12	pos	pos	1.1
12/023	cerveau	canine	male	y	Ngoulinga	NA	Grimari	09/07/12	Abattu	20/07/12	pos	pos	2.1
12/024	cerveau	canine	male	y	Cit Jean XXIII	4eArr	Bangui	21/07/12	Euthanasie	23/07/12	pos	pos	2.2
12/025	cerveau	canine	male	y	Guitangola/92 logements	6eArr	Bangui	21/07/12	Euthanasie	23/07/12	pos	pos	2.1
12/026	cerveau	canine	NA	n	NA	NA	Bouar	NA	Abattu	23/07/12	pos	pos	1.1
12/027	cerveau	canine	NA	n	NA	NA	Yawa	25/07/12	Abattu	30/07/12	pos	pos	1.1
12/028	cerveau	canine	NA	n	NA	NA	Yawa	25/07/12	Abattu	30/07/12	pos	pos	1.1
12/029	cerveau	canine	male	y	Damala 2	8eArr	Bangui	01/08/12	Mort naturelle	01/08/12	neg	neg	neg
12/030	cerveau	canine	NA	y	Kptn	6eArr	Bangui	03/08/12	Abattu	08/08/12	neg	NA	2.2
12/031	cerveau	canine	NA	y	Gobongo 2	4eArr	Bangui	09/08/12	Euthanasie	09/08/12	pos	pos	2.1
12/032	cerveau	canine	female	y	Makambo	3eArr	Bangui	09/09/12	Euthanasie	09/09/12	pos	pos	NA
12/033	cerveau	canine	NA	n	Fatima	3eArr	Bangui	10/08/12	Abattu	10/08/12	pos	pos	1.1
12/034	cerveau	canine	female	y	Gobongo	4eArr	Bangui	12/08/12	Mort naturelle	14/08/12	pos	pos	2.2
12/035	cerveau	canine	male	y	Walingba/Miskine	5eArr	Bangui	17/08/12	Abattu	17/08/12	pos	pos	2.1
12/036	cerveau	canine	NA	y	Bimbo	Bimbo	Bimbo	20/08/12	Abattu	21/08/12	pos	pos	2.2
12/037	cerveau	canine	male	y	Cit Jean XXIII	4eArr	Bangui	23/08/12	Abattu	24/08/12	neg	NA	2.1
12/038	cerveau	canine	NA	n	NA	NA	Bangui	25/08/12	Abattu	28/08/12	pos	pos	2.2
12/039	cerveau	canine	female	y	Camp Izamo	1erArr	Bangui	29/08/12	Mort naturelle	30/08/12	pos	pos	2.2
12/040	cerveau	canine	male	y	Sara	3eArr	Bangui	30/08/12	Mort naturelle	31/08/12	pos	pos	2.2
12/041	cerveau	canine	female	y	NA	NA	Bouar	24/08/12	Mort naturelle	03/09/12	neg	NA	2.2
12/042	cerveau	canine	NA	y	92 Logements		Bangui	31/08/12	Mort naturelle	03/09/12	pos	pos	2.2
12/043	cerveau	canine	NA	n	NA	NA	NA	NA	NA	03/09/12	pos	pos	2.2
12/044	cerveau	canine	NA	y	Boy-Rabe	4eArr	Bangui	03/09/12	Euthanasie	03/09/12	pos	pos	2.1
12/045	cerveau	canine	NA	y	Gobongo 2	4eArr	Bangui	03/09/12	Mort naturelle	04/09/12	neg	neg	neg
12/046	cerveau	canine	male	y	Boy-Rabe	4eArr	Bangui	04/09/12	Mort naturelle	04/09/12	pos	pos	2.1
12/047	cerveau	canine	female	y	Ngbnguw	5eArr	Bangui	05/09/12	Euthanasie	05/09/12	pos	pos	2.2
12/048	cerveau	canine	male	y	Watala	5eArr	Bangui	06/09/12	Abattu	07/09/12	pos	pos	2.1
12/049	cerveau	canine	male	y	Boy-Rabe	4eArr	Bangui	09/09/12	Mort naturelle	10/09/12	pos	pos	2.2
12/050	cerveau	canine	female	y	92 Logements	6eArr	Bangui	12/09/12	Abattu	13/09/12	pos	pos	2.2
12/051	cerveau	canine	female	y	PK 11	Bimbo	Bimbo	14/09/12	Abattu	14/09/12	neg	NA	2.2
12/052	cerveau	canine	male	y	Miskine	5eArr	Bangui	18/09/12	Mort naturelle	18/09/12	pos	pos	NA
12/053	cerveau	canine	male	n	NA	NA	Bangui	18/09/12	Abattu	18/09/12	pos	pos	2.2
12/054	cerveau	canine	male	n	NA	NA	Bangui	19/09/12	Mort naturelle	20/09/12	pos	pos	2.2
12/055	cerveau	canine	female	y	Galabadja 3	8eArr	Bangui	20/09/12	Mort naturelle	21/09/12	pos	neg	NA
12/056	cerveau	canine	male	y	Gobongo	4eArr	Bangui	21/09/12	Euthanasie	21/09/12	pos	pos	2.1
12/057	cerveau	canine	NA	n	Nzango	6eArr	Bangui	24/09/12	Abattu	25/09/12	pos	pos	2.1
12/058	cerveau	canine	female	y	Gendarmerie	1erArr	Bangui	25/09/12	Mort naturelle	26/09/12	pos	pos	2.2
12/059	cerveau	canine	female	y	Fondo	3eArr	Bangui	27/09/12	Abattu	27/09/12	pos	pos	2.2
12/060	cerveau	canine	male	y	Saint Jacques	6eArr	Bangui	30/09/12	Mort naturelle	01/10/12	pos	pos	2.2
12/061	cerveau	canine	female	y	Ngongonon	8eArr	Bangui	02/10/12	Mort naturelle	03/10/12	pos	pos	2.2
12/062	cerveau	canine	male	y	Cit Jean XXIII	4eArr	Bangui	04/10/12	Mort naturelle	05/10/12	pos	pos	2.1
12/063	cerveau	canine	male	n	Kidjigra	NA	Bambari	05/10/12	Abattu	09/10/12	pos	pos	NA
12/064	cerveau	canine	male	y	Bimbo	Bimbo	Bimbo	08/10/12	Abattu	09/10/12	pos	pos	2.2
12/065	cerveau	canine	male	y	Damala	8eArr	Bangui	16/10/12	NA	16/10/12	pos	pos	2.1
12/066	cerveau	canine	NA	y	Boulata		Bangui	16/10/12	Abattu	16/10/12	pos	pos	NA
12/067	cerveau	canine	NA	n	NA		Bangui	22/10/12	Abattu	23/10/12	pos	pos	NA
12/068	cerveau	canine	male	n	NA		Bangui	23/10/12	Mort naturelle	23/10/12	pos	pos	2.2
12/069	cerveau	canine	male	n	Kokpa	4eArr	Bangui	29/10/12	Mort naturelle	31/10/12	pos	pos	2.2
12/070	cerveau	canine	male	y	NA		Bangui	NA	Mort naturelle	31/10/12	pos	pos	2.2
12/071	cerveau	canine	NA	n	NA		Bambio	04/11/12	Abattu	05/11/12	pos	pos	2.2
12/072	cerveau	canine	male	y		Begoua	Begoua	04/11/12	Mort naturelle	05/11/12	pos	pos	2.2
12/073	cerveau	canine	NA	y	NA		Bangui	02/11/12	Abattu	09/11/12	neg	NA	neg
12/074	cerveau	canine	NA	n	NA		Bangui	09/11/12	Abattu	09/11/12	pos	pos	1.1
12/075	cerveau	canine	male	y	NA		Yaloke	18/11/12	Abattu	26/11/12	pos	pos	2.2
12/076	cerveau	canine	female	n	NA		Bambari	09/12/12	Abattu	10/12/12	pos	pos	2.1
12/077	cerveau	canine	female	n	NA		Bambari	06/12/12	Abattu	10/12/12	pos	pos	2.1
12/078	cerveau	canine	female	y	NA		Damara	09/12/12	Abattu	11/12/12	pos	pos	2.1
12/079	cerveau	canine	male	y	Combattants	8eArr	Bangui	12/12/12	Euthanasie	12/12/12	pos	pos	2.1
12/080	cerveau	canine	male	n	NA		Bangui	12/12/12	Mort naturelle	13/12/12	pos	NA	NA
12/081	cerveau	canine	male	y	NA		Bangui	17/12/12	Abattu	17/12/12	pos	pos	1.1
12/082	cerveau	canine	NA	n	NA		Bouar	18/12/12	Abattu	24/12/12	pos	pos	2.2
12/083	cerveau	canine	NA	y	Miskine	5eArr	Bangui	23/12/12	Abattu	24/12/12	pos	pos	2.2
													
													
