# Supplementary material for: Surveillance of Canine Rabies in the Central African Republic: Impact on Human Health and Molecular Epidemiology
Source: PLoS Negl Trop Dis. 2016 Feb 9;10(2):e0004433. doi: 10.1371/journal.pntd.0004433 (PMC4747513; doi:10.1371/journal.pntd.0004433)
Supplement: S2 Table — (TXT) [file pntd.0004433.s002.txt]

Date_Fiche	Sexe	Age	Date_Morsure	Morsure	Griffure	Lechage	Num_Lesions	Crane_Face	Main_Membre_Sup	Pied_Membre_Inf	Tronc_Org_Genitaux	Profondeur_Lesions	Interposition_Vetements	Espece_Animal	Date_Rens_Animal	Origine_Animal	Arrondissement/Province	Quartier/Ville	Animal_Stat_Vac	Devenir_Animal	Conclusion	Date_Deces_Animal	Cerveau_Preleve	Num_Fiche_Labo	Immunofluorescence	PCR	Vac_Antitet	Date_Vac_Antitet	VacRab1&2	VacRab3	VacRab4
27-dc-11	F	50	21-dc-11	Oui	Non	Non	4	Non	Non	Oui	Non	Profonde	Non	Chien	27-janv-12	Bangui	2eArr	SICA 2	Non	En observation	NA	NA	Non	Non	Non fait	Non fait	Non	Non	NA	NA	NA
28-dc-11	M	14	26-dc-11	Oui	Non	Non	4	Non	Non	Oui	Non	Superficielle	Non	Chien	28-janv-12	Bangui	2eArr	SAIDOU	Oui	En observation	Sain	NA	Non	Non	Non fait	Non fait	Non	Non	NA	NA	NA
03-janv-12	M	NR	27-dc-11	Oui	Non	Non	NR	Non	Oui	Non	Non	NR	NR	Chien	03-janv-12	Bangui	6eArr	BOGBAYA	NA	En observation	NA	NA	Non	Non	Non fait	Non fait	Non	Non	NA	NA	NA
04-janv-12	M	7	31-dc-11	Oui	Non	Non	NR	Non	Non	Oui	Non	Superficielle	Non	Chien	04-janv-12	Begoua	Begoua	Begoua	Non	En observation	NA	NA	Non	Non	Non fait	Non fait	Oui	2-janv.-12	NA	NA	NA
03-janv-12	F	10	01-janv-12	Oui	Non	Non	1	Non	Non	Oui	Non	Superficielle	Non	Chien	03-janv-12	Bangui	8eArr	GALABADJA	Non	En observation	Sain	NA	Non	Non	Non fait	Non fait	Non	Non	NA	NA	NA
11-janv-12	F	3	02-janv-12	Oui	Oui	Non	2	Non	Non	Oui	Non	Superficielle	Non	Chien	11-janv-12	Bangui	8eArr	COMBATTANT	Non	En observation	NA	NA	Non	Non	Non fait	Non fait	Non	Non	NA	NA	NA
04-janv-12	M	70	03-janv-12	Oui	Non	Non	3	Non	Non	Oui	Non	Superficielle	Non	Chien	04-janv-12	Bangui	2eArr	LAKOUANGA	Non	En observation	NA	NA	Non	Non	Non fait	Non fait	Oui	3-janv.-12	NA	NA	NA
05-janv-12	M	36	03-janv-12	Oui	Non	Non	3	Non	Non	Oui	Non	Profonde	Non	Chien	05-janv-12	Bangui	8eArr	GALABADJA	Non	En observation	NA	NA	Non	Non	Non fait	Non fait	Oui	4-janv.-12	NA	NA	NA
17-janv-12	M	23	03-janv-12	Oui	Non	Non	1	Non	Non	Oui	Non	Superficielle	Non	Chien	17-janv-12	Bangui	4eArr	BOY-RABE	Non	En observation	NA	NA	Non	Non	Non fait	Non fait	Non	Non	NA	NA	NA
06-janv-12	F	8	05-janv-12	Non	Oui	Non	2	Non	Non	Non	Oui	Superficielle	Oui	Chien	06-janv-12	Bangui	5eArr	BENZ-VI	Non	En observation	NA	NA	Non	Non	Non fait	Non fait	Oui	6-janv.-12	NA	NA	NA
09-janv-12	F	9	07-janv-12	Oui	Non	Non	1	Non	Non	Oui	Non	Superficielle	Non	Chien	09-janv-12	Bangui	1erArr	GENDARMERIE	Non	En observation	NA	NA	Non	Non	Non fait	Non fait	Oui	7-janv.-12	NA	NA	NA
11-janv-12	M	16	07-janv-12	Oui	Non	Non	1	Non	Non	Oui	Non	Profonde	Non	Chien	11-janv-12	Bangui	5eArr	MISKINE	Non	En observation	NA	NA	Non	Non	Non fait	Non fait	Oui	7-janv.-12	NA	NA	NA
10-janv-12	M	8	08-janv-12	Oui	Non	Non	1	Non	Oui	Non	Non	Superficielle	Non	Chien	10-janv-12	Begoua	Begoua	PK 12	Non	En observation	NA	NA	Non	Non	Non fait	Non fait	Non	Non	NA	NA	NA
31-janv-12	M	NR	08-janv-12	Oui	Non	Non	Multiples	Non	Non	Oui	Non	Superficielle	NR	Chien	31-janv-12	Bangui	2eArr	SAIDOU	Non	En observation	NA	NA	Non	Non	Non fait	Non fait	Non	Non	NA	NA	NA
16-janv-12	M	50	09-janv-12	Non	Oui	Non	NR	Non	Non	Oui	Non	NR	Non	Chien	16-janv-12	Bangui	2eArr	LAKOUANGA	Non	En observation	NA	NA	Non	Non	Non fait	Non fait	Oui	9-janv.-12	NA	NA	NA
16-janv-12	F	NR	13-janv-12	Oui	Non	Non	2	Non	Non	Oui	Non	Profonde	Non	Chien	16-janv-12	Bangui	8eArr	LIPIA 2	Non	En observation	NA	NA	Non	Non	Non fait	Non fait	Oui	14-janv.-12	NA	NA	NA
16-janv-12	F	24	13-janv-12	Oui	Non	Non	2	Non	Non	Oui	Non	Superficielle	Non	Chien	16-janv-12	Bangui	5eArr	YANGATO	Non	En observation	Sain	NA	Non	Non	Non fait	Non fait	Non	Non	NA	NA	NA
18-janv-12	M	9	13-janv-12	Non	Oui	Non	1	Non	Non	Oui	Non	Superficielle	Non	Chien	18-janv-12	Bangui	2eArr	SAIDOU	Non	En observation	NA	NA	Non	Non	Non fait	Non fait	Oui	14-janv.-12	NA	NA	NA
17-janv-12	F	27	14-janv-12	Oui	Non	Non	2	Non	Non	Oui	Non	Profonde	Oui	Chien	17-janv-12	Bangui	8eArr	GALABADJA	Non	En observation	NA	NA	Non	Non	Non fait	Non fait	Oui	14-janv.-12	NA	NA	NA
19-janv-12	F	8	15-janv-12	Non	Oui	Non	1	Non	Non	Non	Oui	Superficielle	Non	Chien	19-janv-12	Bangui	5eArr	YANGATO	Non	En observation	NA	NA	Non	Non	Non fait	Non fait	Oui	16-janv.-12	NA	NA	NA
18-janv-12	F	25	15-janv-12	Oui	Non	Non	2	Non	Non	Oui	Non	Superficielle	Oui	Chien	17-janv-12	Bangui	5eArr	KOLONGO	Non	En observation	NA	NA	Non	Non	Non fait	Non fait	Oui	18-janv.-12	NA	NA	NA
20-janv-12	M	9	16-janv-12	Non	Oui	Non	3	Non	Non	Oui	Non	Superficielle	Non	Chien	20-janv-12	Bangui	5eArr	BAZANGA	NA	En observation	NA	NA	Non	Non	Non fait	Non fait	Oui	17-janv.-12	NA	NA	NA
24-janv-12	F	14	16-janv-12	Non	Oui	Non	1	Non	Non	Oui	Non	Superficielle	Non	Chien	24-janv-12	Bangui	3eArr	FATIMA	Non	En observation	NA	NA	Non	Non	Non fait	Non fait	Oui	18-janv.-12	NA	NA	NA
18-janv-12	M	11	17-janv-12	Oui	Non	Non	1	Non	Non	Non	Oui	Profonde	Non	Chien	18-janv-12	Bangui	5eArr	MALIMAKA	Non	En observation	NA	NA	Non	Non	Non fait	Non fait	Oui	17-janv.-12	NA	NA	NA
03-fvr-12	M	12	17-janv-12	Oui	Non	Non	1	Non	Oui	Non	Non	Superficielle	Non	Chien	03-fvr-12	Bangui	7eArr	KASSAI	Non	En observation	NA	NA	Non	Non	Non fait	Non fait	Non	Non	NA	NA	NA
21-janv-12	M	8	18-janv-12	Oui	Non	Non	3	Non	Non	Oui	Non	Profonde	Non	Chien	21-janv-12	Bangui	1erArr	CAMP IZAMO	Non	En observation	NA	NA	Non	Non	Non fait	Non fait	Oui	8-dc.-11	NA	NA	NA
23-janv-12	M	42	19-janv-12	Oui	Non	Non	NR	Non	Non	Oui	Non	Superficielle	Non	Chien	23-janv-12	Bangui	2eArr	YAPELE	Non	En observation	NA	NA	Non	Non	Non fait	Non fait	Non	Non	NA	NA	NA
26-janv-12	M	NR	20-janv-12	NR	NR	NR	NR	Non	Non	Oui	Oui	NR	NR	Chien	26-janv-12	Bangui	5eArr	YANGATO	Non	En observation	NA	NA	Non	Non	Non fait	Non fait	NA	NA	NA	NA	NA
24-janv-12	M	12	21-janv-12	Non	Oui	Non	3	Non	Non	Oui	Non	Superficielle	Non	Chien	24-janv-12	Bangui	8eArr	NGONGONON	Non	En observation	NA	NA	Non	Non	Non fait	Non fait	Non	Non	NA	NA	NA
30-janv-12	F	70	23-janv-12	Oui	Non	Non	2	Non	Oui	Non	Non	Profonde	Non	Chien	30-janv-12	Bangui	3eArr	KM5	Non	En observation	NA	NA	Non	Non	Non fait	Non fait	Oui	23-janv.-12	NA	NA	NA
25-janv-12	F	2	24-janv-12	Oui	Non	Non	2	Non	Oui	Non	Non	Profonde	Non	Chien	25-janv-12	Bangui	4eArr	BOY-RABE	Non	En observation	NA	NA	Non	Non	Non fait	Non fait	Non	Non	NA	NA	NA
26-janv-12	M	4	24-janv-12	Oui	Non	Non	3	Non	Non	Non	Oui	Superficielle	Oui	Chien	26-janv-12	Bangui	2eArr	SICA 3	Non	En observation	NA	NA	Non	Non	Non fait	Non fait	NA	NA	NA	NA	NA
02-fvr-12	F	78	24-janv-12	Oui	Non	Non	2	Non	Non	Oui	Non	Profonde	Oui	Chien	24-janv-12	Hors Bangui	KEMO	SIBUT	Ne sait pas	En fuite	Suspect	NA	Non	Non	Non fait	Non fait	Non	Non	NA	NA	NA
27-janv-12	M	24	25-janv-12	Oui	Non	Non	1	Non	Non	Non	Oui	Profonde	Oui	Chien	27-janv-12	Bangui	4eArr	FOUH	Oui	En observation	NA	NA	Non	Non	Non fait	Non fait	Oui	26-janv.-12	NA	NA	NA
07-fvr-12	M	NR	27-janv-12	Oui	Non	Non	1	Non	Non	Oui	Non	Superficielle	Non	Chien	07-fvr-12	Bangui	4eArr	GOBONGO	Non	En observation	NA	NA	Non	Non	Non fait	Non fait	Non	Non	NA	NA	NA
02-fvr-12	M	NR	31-janv-12	Oui	Non	Non	2	Non	Non	Oui	Non	Profonde	Non	Chien	02-fvr-12	Bangui	NR	NR	Non	En observation	NA	NA	Non	Non	Non fait	Non fait	Non	Non	NA	NA	NA
02-fvr-12	F	65	31-janv-12	Oui	Non	Non	1	Non	Non	Oui	Non	Profonde	Non	Chien	02-fvr-12	Bangui	3eArr	GBAYA-DOMBIA	Non	En observation	NA	NA	Non	Non	Non fait	Non fait	Oui	31-janv.-12	NA	NA	NA
30-avr-12	F	40	01-fvr-12	Oui	Non	Non	Multiples	Non	Oui	Non	Non	Profonde	Non	Chien	30-avr-12	Hors Bangui	OUHAM	BOUCA	NA	Abattu	Suspect	2-fvr.-12	Non	Non	Non fait	Non fait	Oui	30-avr.-12	30-avr.-12	7-mai-12	21-mai-12
17-fvr-12	M	NR	01-fvr-12	Oui	Non	Non	NR	Non	Non	Oui	Non	NR	NR	Chien	17-fvr-12	Bangui	5eArr	SOCATI	Non	En observation	NA	NA	Non	Non	Non fait	Non fait	Non	Non	NA	NA	NA
02-fvr-12	F	20	02-fvr-12	Non	Oui	Non	1	Non	Oui	Oui	Non	Superficielle	Non	Chien	02-fvr-12	Bangui	6eArr	GBANIKOLA	Non	En observation	NA	NA	Non	Non	Non fait	Non fait	Oui	2-fvr.-12	NA	NA	NA
07-fvr-12	F	NR	03-fvr-12	NR	NR	NR	NR	NR	NR	NR	Non	Profonde	Oui	Chien	07-fvr-12	Bangui	7eArr	OUANGO	Non	En observation	NA	NA	Non	Non	Non fait	Non fait	Non	Non	NA	NA	NA
10-fvr-12	F	NR	03-fvr-12	Oui	Non	Non	NR	Non	Non	Oui	Non	NR	Non	Chien	10-fvr-12	Bangui	4eArr	MANDABA	Non	En observation	NA	NA	Oui	Non	Non fait	Non fait	Oui	3-fvr.-12	NA	NA	NA
08-fvr-12	M	13	04-fvr-12	Oui	Non	Non	2	Non	Non	Oui	Non	Superficielle	Non	Chien	08-fvr-12	Bangui	8eArr	COMBATTANT	Non	En observation	NA	NA	Non	Non	Non fait	Non fait	Oui	5-fvr.-12	NA	NA	NA
09-fvr-12	F	5	04-fvr-12	Oui	Non	Non	2	Non	Non	Oui	Non	NR	Non	Chien	09-fvr-12	Bangui	6eArr	PETEVO	Non	En observation	NA	NA	Non	Non	Non fait	Non fait	Oui	4-fvr.-12	NA	NA	NA
10-fvr-12	M	15	05-fvr-12	Oui	Non	Non	1	Non	Non	Oui	Non	Superficielle	Non	Chien	10-fvr-12	Bangui	5eArr	MALIMAKA	Non	En observation	NA	NA	Non	Non	Non fait	Non fait	Non	Non	NA	NA	NA
09-fvr-12	M	12	05-fvr-12	Oui	Non	Non	2	Non	Non	Oui	Non	NR	NR	Chien	09-fvr-12	Hors Bangui	OUHAM PENDE	BOZOUM	Ne sait pas	Abattu	Suspect	5-fvr.-12	Non	Non	Non fait	Non fait	Oui	9-fvr.-12	9-fvr.-12	16-fvr.-12	1-mars-12
10-fvr-12	F	44	07-fvr-12	Oui	Non	Non	NR	Non	Non	Oui	Non	Profonde	Non	Chien	10-fvr-12	Bangui	5eArr	MOUSTAPHA	Oui	En observation	NA	NA	Non	Non	Non fait	Non fait	NA	NA	NA	NA	NA
09-fvr-12	F	14	08-fvr-12	Oui	Non	Non	2	Non	Non	Oui	Non	Superficielle	Non	Chien	09-fvr-12	Bangui	6eArr	GUITANGOLA	Non	En observation	NA	NA	Non	Non	Non fait	Non fait	Oui	9-fvr.-12	NA	NA	NA
15-fvr-12	M	NR	08-fvr-12	Non	Oui	Non	0	Non	Non	Non	Oui	NR	Non	Chien	15-fvr-12	Bangui	2eArr	BRUXELLES	Non	En observation	NA	NA	Non	Non	Non fait	Non fait	Oui	8-fvr.-12	NA	NA	NA
11-fvr-12	F	23	09-fvr-12	Oui	Non	Non	2	Non	Oui	Oui	Non	Superficielle	Non	Chien	11-fvr-12	Bangui	5eArr	GARBA	Non	En observation	NA	NA	Non	Non	Non fait	Non fait	Oui	11-fvr.-12	NA	NA	NA
13-fvr-12	M	12	10-fvr-12	Oui	Non	Non	2	Non	Non	Oui	Non	Profonde	Non	Chien	13-fvr-12	Bangui	5eArr	NDANGUE	Non	En observation	NA	NA	Non	Non	Non fait	Non fait	Oui	10-fvr.-12	NA	NA	NA
13-fvr-12	F	NR	10-fvr-12	Oui	Non	Non	2	Non	Oui	Oui	Non	NR	Non	Chien	13-fvr-12	Bangui	4eArr	GOBONGO	Non	En observation	NA	NA	Non	Non	Non fait	Non fait	Non	Non	NA	NA	NA
21-fvr-12	F	NR	10-fvr-12	Oui	Non	Non	1	Non	Non	Oui	Non	Superficielle	Non	Chien	21-fvr-12	Bangui	4eArr	MANDABA	Non	En observation	NA	NA	Non	Non	Non fait	Non fait	Non	Non	NA	NA	NA
15-fvr-12	M	NR	10-fvr-12	Non	Oui	Non	3	Non	Non	Oui	Non	Profonde	Non	Chien	15-fvr-12	Bangui	8eArr	DAMALA	Non	En observation	NA	NA	Non	Non	Non fait	Non fait	Oui	11-fvr.-12	NA	NA	NA
15-fvr.-12	F	NR	11-fvr.-12	Oui	Non	Non	NR	Non	Oui	Non	Non	NR	NR	Chien	15-fvr.-12	Bangui	3eArr	FATIMA	NA	Abattu	Suspect	15-fvr.-12	Non	Non	Non fait	Non fait	Oui	29-fvr.-12	29-fvr.-12	7-mars-12	21-mars-12
13-fvr-12	M	30	11-fvr-12	Oui	Non	Non	2	Non	Non	Oui	Non	Profonde	Oui	Chien	13-fvr-12	Bangui	6eArr	GBANIKOLA	Non	En observation	NA	NA	Non	Non	Non fait	Non fait	Oui	12-fvr.-12	NA	NA	NA
22-fvr-12	F	NR	11-fvr-12	Oui	Non	Non	1	Non	Non	Oui	Non	Superficielle	Non	Chien	22-fvr-12	Bangui	5eArr	BAZANGA	Oui	En observation	NA	NA	Non	Non	Non fait	Non fait	Non	Non	NA	NA	NA
14-fvr-12	F	4	13-fvr-12	Oui	Non	Non	1	Non	Non	Non	Oui	Profonde	Non	Chien	14-fvr-12	Bangui	4eArr	GOBONGO	Non	En observation	NA	NA	Non	Non	Non fait	Non fait	Non	Non	NA	NA	NA
22-fvr.-12	F	11	13-fvr.-12	Oui	Non	Non	3	Non	Non	Non	Oui	Profonde	Oui	Chien	15-fvr.-12	Hors Bangui	OMBELLA M'POKO	BOSSEMBELE	NA	En fuite	Suspect	NA	Non	Non	Non fait	Non fait	Oui	22-fvr.-12	22-fvr.-12	29-fvr.-12	14-mars-12
22-fvr-12	M	NR	14-fvr-12	Oui	Non	Non	1	Non	Non	Oui	Non	Superficielle	Non	Chien	22-fvr-12	Bangui	1erArr	CENTRE VILLE	Non	En observation	NA	NA	Non	Non	Non fait	Non fait	Non	Non	NA	NA	NA
15-fvr-12	F	21	15-fvr-12	Oui	Non	Non	2	Non	Non	Oui	Non	Profonde	Non	Chien	15-fvr-12	Bangui	4eArr	BOY-RABE	Non	En observation	NA	NA	Non	Non	Non fait	Non fait	Oui	15-fvr.-12	NA	NA	NA
17-fvr-12	M	8	15-fvr-12	Non	Oui	Non	2	Non	Non	Oui	Non	Superficielle	Oui	Chien	17-fvr-12	Bangui	3eArr	SARA	Non	En observation	NA	NA	Non	Non	Non fait	Non fait	Oui	15-fvr.-12	NA	NA	NA
19-mai-12	F	11	15-fvr.-12	Oui	Non	Non	1	Non	Non	Oui	Non	Superficielle	Non	Chien	15-fvr.-12	Begoua	Begoua	Begoua	Non	En observation	NA	NA	Non	Non	Non fait	Non fait	Non	Non	NA	NA	NA
20-fvr-12	M	40	17-fvr-12	Non	Oui	Non	NR	Non	Non	Oui	Non	Superficielle	Non	Chien	20-fvr-12	Bangui	3eArr	FATIMA	Non	En observation	NA	NA	Non	Non	Non fait	Non fait	Non	Non	NA	NA	NA
20-fvr-12	F	4	17-fvr-12	Oui	Non	Non	2	Non	Non	Oui	Oui	Superficielle	Non	Chien	20-fvr-12	Bangui	5eArr	WALINGBA	Non	En observation	NA	NA	Non	Non	Non fait	Non fait	Non	Non	NA	NA	NA
23-fvr-12	M	35	17-fvr-12	Oui	Non	Non	NR	Non	Non	Oui	Non	Superficielle	Non	Chien	23-fvr-12	Bangui	8eArr	GALABADJA	Non	En observation	NA	NA	Non	Non	Non fait	Non fait	NA	NA	NA	NA	NA
01-mars-12	F	17	18-fvr-12	Oui	Non	Non	4	Non	Non	Oui	Non	Profonde	Non	Chien	01-mars-12	Hors Bangui	MAMBERE-KADEI	YAPORO (CARNOT)	Ne sait pas	Abattu	Suspect	22-fvr.-12	Non	Non	Non fait	Non fait	Oui	1-mars-12	1-mars-12	8-mars-12	22-mars-12
20-fvr-12	F	50	19-fvr-12	Oui	Non	Non	2	Non	Non	Oui	Non	Superficielle	Non	Chien	20-fvr-12	Bangui	8eArr	NGONGONON	Non	En observation	NA	NA	Non	Non	Non fait	Non fait	Oui	20-fvr.-12	NA	NA	NA
20-fvr-12	F	6	20-fvr-12	Oui	Non	Non	1	Non	Oui	Non	Non	Profonde	Non	Chien	20-fvr-12	Bangui	7eArr	NGARAGBA	Non	En observation	NA	NA	Non	Non	Non fait	Non fait	Non	Non	NA	NA	NA
24-fvr-12	F	35	21-fvr-12	Oui	Non	Non	4	Non	Non	Oui	Non	Superficielle	Non	Chien	24-fvr-12	Bangui	8eArr	GALABADJA	Non	En observation	NA	NA	Non	Non	Non fait	Non fait	Oui	21-fvr.-12	NA	NA	NA
23-fvr-12	F	40	23-fvr-12	Oui	Oui	Non	3	Non	Non	Oui	Non	Superficielle	Non	Chien	23-fvr-12	Bangui	8eArr	GALABADJA	Non	En observation	NA	NA	Non	Non	Non fait	Non fait	Non	Non	NA	NA	NA
27-fvr.-12	M	NR	24-fvr.-12	Non	Oui	Non	1	Non	Oui	Non	Non	Superficielle	Non	Chien	27-fvr.-12	Bangui	3eArr	SARA	Non	En observation	NA	NA	Non	Non	Non fait	Non fait	Non	Non	NA	NA	NA
3-mars-12	M	NR	25-fvr.-12	CONTACT	Non	Oui	0	Non	Oui	Oui	Non	Non	Non	Chat	3-mars-12	Bangui	5eArr	GARBA	NA	En observation	NA	NA	Non	Non	Non fait	Non fait	Non	Non	NA	NA	NA
3-mars-12	M	NR	25-fvr.-12	CONTACT	Non	Oui	0	Non	Oui	Oui	Non	Non	Non	Chat	3-mars-12	Bangui	5eArr	GARBA	NA	En observation	NA	NA	Non	Non	Non fait	Non fait	Non	Non	NA	NA	NA
3-mars-12	M	20	26-fvr.-12	Oui	Non	Non	3	Non	Non	Oui	Non	Superficielle	Non	Chien	3-mars-12	Bangui	3eArr	MAKAMBO (KM5)	Non	En observation	NA	NA	Non	Non	Non fait	Non fait	Non	Non	NA	NA	NA
1-mars-12	M	NR	28-fvr.-12	Oui	Non	Non	NR	Non	Non	Oui	Non	Superficielle	NR	Chien	1-mars-12	Bangui	8eArr	100 LOGEMENTS	NA	En observation	NA	NA	Non	Non	Non fait	Non fait	Non	Non	NA	NA	NA
4-mars-12	M	NR	29-fvr.-12	Oui	Non	Non	2	Non	Non	Non	Non	Superficielle	Non	Chien	4-mars-12	Bangui	3eArr	CATTIN	Non	En observation	NA	NA	Non	Non	Non fait	Non fait	Oui	29-fvr.-12	29-fvr.-12	NA	NA
05-mars-12	F	41	29-fvr-12	Oui	Non	Non	1	Non	Non	Oui	Non	Superficielle	Non	Chien	05-mars-12	Bangui	3eArr	BOEING	Non	En observation	NA	NA	Non	Non	Non fait	Non fait	Non	Non	NA	NA	NA
01-mars-12	F	11	Environ 3 semaines	Oui	Non	Non	4	Non	Oui	Non	Non	Profonde	Non	Chien	01-mars-12	Hors Bangui	OUHAM PENDE	BOZOUM	Ne sait pas	Abattu	Suspect	12-fvr.-12	Non	Non	Non fait	Non fait	Oui	1-mars-13	1-mars-12	NA	NA
2-mars-12	F	NR	1-mars-12	Oui	Non	Non	2	Non	Non	Oui	Non	Superficielle	Non	Chat	2-mars-12	Bangui	5eArr	BENZ-VI	Non	En observation	NA	NA	Non	Non	Non fait	Non fait	Non	Non	1-mars-12	NA	NA
06-mars-12	M	8	01-mars-12	Oui	Non	Non	3	Non	Oui	Non	Non	Profonde	Oui	Chien	06-mars-12	Bangui	7eArr	NGARAGBA	Ne sait pas	Abattu	Cliniquement enrage	6-mars-12	Oui	12/004	Pos	2.1	Non	Non	6-mars-12	NA	NA
3-mars-12	M	NR	1-mars-12	Oui	Non	Non	1	Non	Non	Non	Oui	Superficielle	Non	Chien	3-mars-12	Bimbo	Bimbo	PK 13	Non	En observation	NA	NA	Non	Non	Non fait	Non fait	Non	Non	NA	NA	NA
06-mars-12	F	11	01-mars-12	Oui	Non	Non	4	Non	Non	Non	Oui	Superficielle	Non	Chien	06-mars-12	Bangui	4eArr	CITE JEAN XXIII	Oui	En observation	NA	NA	Non	Non	Non fait	Non fait	Non	Non	NA	NA	NA
7-mars-12	F	10	4-mars-12	Oui	Non	Non	1	Non	Non	Non	Oui	Superficielle	Non	Chien	7-mars-12	Bimbo	Bimbo	PK 11	Non	En observation	NA	NA	Non	Non	Non fait	Non fait	Non	Non	NA	NA	NA
6-mars-12	F	32	5-mars-12	Oui	Non	Non	1	Non	Non	Oui	Non	Profonde	Non	Chien	6-mars-12	Bangui	4eArr	BOY-RABE	Non	En observation	NA	NA	Non	Non	Non fait	Non fait	Non	Non	NA	NA	NA
01-aot-12	F	40	06-mars-12	Oui	Non	Non	1	Non	Non	Oui	Non	NR	Non	Chat	01-aot-12	Bangui	3eArr	CATTIN	NA	En fuite	NA	NA	Non	Non	Non fait	Non fait	Oui	1-aot-12	1-aot-12	10-aot-12	22-aot-12
7-mars-12	F	10	6-mars-12	Oui	Non	Non	1	Non	Oui	Non	Non	Superficielle	Non	Chien	7-mars-12	Begoua	Begoua	PK 12	NA	En observation	NA	NA	Non	Non	Non fait	Non fait	Non	Non	NA	NA	NA
8-mars-12	F	13	7-mars-12	Oui	Non	Non	3	Non	Non	Oui	Non	Superficielle	Non	Chien	8-mars-12	Begoua	Begoua	NGOLA	Non	En observation	NA	NA	Non	Non	Non fait	Non fait	Non	Non	NA	NA	NA
13-avr-12	F	3	08-mars-12	Non	Oui	Non	1	Non	Oui	Non	Non	Superficielle	Non	Chien	13-avr-12	Bangui	2eArr	BRUXELLES	NA	En observation	NA	NA	Non	Non	Non fait	Non fait	NA	NA	NA	NA	NA
9-mars-12	F	NR	8-mars-12	Oui	Non	Non	1	Non	Non	Oui	Non	Superficielle	Non	Chien	6-mars-12	Bangui	5eArr	BONDAGBI	Non	En observation	NA	NA	Non	Non	Non fait	Non fait	Non	Non	NA	NA	NA
28-mars-12	F	38	08-mars-12	Oui	Non	Non	NR	Non	Non	Oui	Non	NR	NR	Chien	28-mars-12	Hors Bangui	OMBELLA M'POKO	BOSSEMBELE	Ne sait pas	Abattu	Suspect	8-mars-12	Non	Non	Non fait	Non fait	Oui	28-mars-12	28-mars-12	4-avr.-12	19-avr.-12
12-mars-12	F	5	9-mars-12	Oui	Non	Non	1	Non	Oui	Non	Non	Superficielle	NR	Chien	12-mars-12	Bangui	8eArr	GALABADJA	Non	En observation	NA	NA	Non	Non	Non fait	Non fait	Non	Non	NA	NA	NA
17-mars-12	M	17	9-mars-12	Oui	Non	Non	3	Non	Non	Oui	Non	Profonde	Oui	Chien	17-mars-12	Bangui	4eArr	CITE JEAN XXIII	Non	En observation	NA	NA	Non	Non	Non fait	Non fait	Non	Non	NA	NA	NA
13-mars-12	F	NR	10-mars-12	Oui	Non	Non	NR	Non	Non	Oui	Non	NR	NR	Chien	13-fvr.-12	Bangui	8eArr	LIPIA 2	NA	En observation	NA	NA	Non	Non	Non fait	Non fait	Non	Non	NA	NA	NA
12-mars-12	M	11	11-mars-12	Oui	Non	Non	1	Non	Non	Oui	Non	Superficielle	Non	Chien	12-mars-12	Bangui	1erArr	CAMP IZAMO	Non	En observation	NA	NA	Non	Non	Non fait	Non fait	Non	Non	NA	NA	NA
13-mars-12	F	6	11-mars-12	Non	Oui	Non	3	Oui	Non	Oui	Non	Superficielle	Oui	Chien	13-mars-12	Bangui	5eArr	BENZ-VI	Non	En observation	NA	NA	Non	Non	Non fait	Non fait	Oui	11-mars-12	11-mars-12	NA	NA
13-juil.-12	M	5	12-mars-12	Oui	Non	Non	2	Non	Non	Oui	Non	Profonde	Oui	Chien	13-juil.-12	Bangui	8eArr	NGONGONON	OUI	En observation	Sain	NA	Non	Non	Non fait	Non fait	Oui	13-juil.-12	13-juil.-12	NA	NA
13-mars-12	F	45	12-mars-12	Oui	Non	Non	2	Non	Non	Oui	Non	Superficielle	NR	Chien	13-mars-12	Bangui	5eArr	YANGATO	Non	En observation	NA	NA	Non	Non	Non fait	Non fait	Non	Non	NA	NA	NA
13-mars-12	M	NR	12-mars-12	NR	NR	NR	NR	NR	NR	NR	NR	NR	NR	Chien	13-mars-12	Bangui	5eArr	MALIMAKA	Ne sait pas	En fuite	Suspect	NA	Non	Non	Non fait	Non fait	Oui	14-mars-12	14-mars-12	21-mars-12	4-avr.-12
06-avr-12	M	NR	16-mars-12	Oui	Non	Non	1	Non	Non	Non	Oui	Superficielle	Non	Chien	06-avr-12	Bangui	6eArr	PETEVO	Non	En observation	NA	NA	Non	Non	Non fait	Non fait	Oui	16-mars-12	NA	NA	NA
16-mars-12	M	NR	16-mars-12	Non	Oui	Non	1	Non	Non	Oui	Non	Superficielle	Non	Chien	16-mars-12	NR	NR	NR	Non	En observation	NA	NA	Non	Non	Non fait	Non fait	Oui	16-mars-12	16-mars-12	NA	NA
21-mars-12	M	38	17-mars-12	Non	Oui	Non	NR	Non	Non	Oui	Non	Superficielle	Non	Chien	21-mars-12	Bangui	7eArr	GBANGOUMA	OUI	En observation	NA	NA	Non	Non	Non fait	Non fait	Non	Non	NA	NA	NA
19-mars-12	M	NR	18-mars-12	Oui	Non	Non	1	Non	Non	Non	Oui	Profonde	Non	Chien	19-mars-12	Bangui	8eArr	SAINTE TITE	Non	En observation	NA	NA	Non	Non	Non fait	Non fait	Oui	18-mars-12	18-mars-12	NA	NA
19-mars-12	M	3	18-mars-12	Oui	Non	Non	2	Non	Non	Non	Oui	Profonde	Non	Chien	19-mars-12	Bimbo	Bimbo	PK 13	Non	En observation	NA	NA	Non	Non	Non fait	Non fait	Non	Non	NA	NA	NA
21-mars-12	M	11	19-mars-12	Oui	Non	Non	1	Oui	Non	Non	Non	Superficielle	Non	Chien	21-mars-12	Bangui	4eArr	GOBONGO	Non	En observation	NA	NA	Non	Non	Non fait	Non fait	Non	Non	NA	NA	NA
23-mars-12	M	NR	19-mars-12	Oui	Non	Non	4	Non	Non	Oui	Non	Profonde	Non	Chien	23-mars-12	Bangui	8eArr	GALABADJA	Non	En observation	NA	NA	Non	Non	Non fait	Non fait	Non	Non	NA	NA	NA
26-mars-12	F	NR	19-mars-12	Oui	Non	Non	1	Non	Oui	Non	Non	Profonde	Non	Chien	26-mars-12	Bangui	5eArr	NGBENGUEWE	Non	En observation	NA	NA	Non	Non	Non fait	Non fait	Non	Non	NA	NA	NA
26-mars-12	M	21	22-mars-12	Oui	Non	Non	1	Non	Non	Oui	Non	Profonde	Non	Chien	26-mars-12	Bangui	5eArr	MALIMAKA	Non	En observation	NA	NA	Non	Non	Non fait	Non fait	Oui	23-mars-12	23-mars-12	NA	NA
23-mars-12	F	NR	23-mars-12	Oui	Non	Non	2	Non	Non	Oui	Non	Superficielle	Oui	Chien	23-mars-12	Bangui	8eArr	GALABADJA	Non	En observation	NA	NA	Non	Non	Non fait	Non fait	Oui	23-mars-12	23-mars-12	NA	NA
27-mars-12	M	NR	23-mars-12	Oui	Non	Non	2	Non	Non	Non	Oui	Superficielle	Non	Chien	27-mars-12	Bangui	1erArr	CAMP FIDELE OBROU	Non	En observation	NA	NA	Non	Non	Non fait	Non fait	Non	Non	NA	NA	NA
04-avr-12	F	NR	24-mars-12	Oui	Non	Non	1	Non	Non	Oui	Non	Profonde	Non	Chien	04-avr-12	Bangui	3eArr	SAMBO	Oui	En observation	NA	NA	Non	Non	Non fait	Non fait	Oui	24-mars-12	24-mars-12	NA	NA
07-avr-12	F	NR	24-mars-12	Oui	Non	Non	2	Non	Non	Oui	Non	Superficielle	Non	Chien	07-avr-12	Bangui	5eArr	MISKINE	Oui	En observation	NA	NA	Non	Non	Non fait	Non fait	Non	Non	NA	NA	NA
06-avr-12	M	NR	24-mars-12	NR	NR	NR	NR	Non	Non	Oui	Non	NR	NR	Chien	06-avr-12	Bangui	5eArr	BASSE-KOTTO	Ne sait pas	En fuite	NA	NA	Non	Non	Non fait	Non fait	Non	Non	6-avr.-12	13-avr.-12	27-avr.-12
25-mars-12	F	3	24-mars-12	Oui	Non	Non	NR	Non	Non	Non	Oui	NR	NR	Chien	28-mars-12	Bangui	1erArr	GENDARMERIE	Ne sait pas	En Fuite	NA	NA	Non	Non	Non fait	Non fait	Oui	28-mars-12	28-mars-12	3-avr.-12	19-avr.-12
30-mars-12	F	NR	25-mars-12	Oui	Non	Non	2	Non	Non	Oui	Non	Superficielle	Oui	Chien	19-mars-12	Bangui	8eArr	GALABADJA	Non	En observation	NA	NA	Non	Non	Non fait	Non fait	Oui	25-mars-12	25-mars-12	NA	NA
27-mars-12	M	NR	25-mars-12	Non	Oui	Non	2	Non	Non	Non	Oui	Superficielle	Non	Chien	27-mars-12	Bangui	5eArr	NGOUCIMENT 	OUI	En observation	NA	NA	Non	Non	Non fait	Non fait	Oui	25-mars-12	25-mars-12	NA	NA
27-mars-12	F	25	25-mars-12	Oui	Non	Non	2	Non	Non	Oui	Non	Superficielle	Non	Chien	27-mars-12	Bangui	5eArr	YANGATO	OUI	En observation	NA	NA	Non	Non	Non fait	Non fait	Non	Non	NA	NA	NA
27-mars-12	F	NR	26-mars-12	Oui	Oui	Non	4	Non	Oui	Oui	Non	Superficielle	Non	Chien	27-mars-12	Bangui	3eArr	CASTORS	Non	En observation	Sain	NA	Non	Non	Non fait	Non fait	Oui	26-mars-12	26-mars-12	2-avr.-12	17-avr.-12
31-mars-12	F	NR	26-mars-12	Oui	Non	Non	1	Non	Non	Oui	Non	Superficielle	Oui	Chien	31-mars-12	NR	NR	NR	Non	En observation	NA	NA	Non	Non	Non fait	Non fait	Oui	30-mars-12	30-mars-12	NA	NA
04-avr-12	F	11	26-mars-12	Oui	Non	Non	1	Non	Non	Oui	Non	Superficielle	Non	Chien	04-avr-12	Bangui	3eArr	GBAYA-DOMBIA	NA	En observation	Sain	NA	Non	Non	Non fait	Non fait	Non	Non	NA	NA	NA
02-avr-12	M	NR	27-mars-12	Non	Oui	Non	1	Non	Oui	Non	Non	Superficielle	Non	Singe	02-avr-12	Bangui	4eArr	GOBONGO	Oui	En observation	NA	NA	Non	Non	Non fait	Non fait	Oui	2-avr.-12	NA	NA	NA
04-avr-12	F	NR	28-mars-12	Non	Oui	Non	1	Non	Non	Oui	Non	Superficielle	Non	Chien	04-avr-12	Begoua	Begoua	PK 10	Non	En observation	NA	NA	Non	Non	Non fait	Non fait	Oui	3-avr.-12	3-avr.-12	NA	NA
10-avr-12	M	NR	28-mars-12	Oui	Non	Non	NR	Non	Non	Oui	Non	NR	NR	Chien	10-juin-12	Bangui	5eArr	NR	Ne sait pas	Abattu	NA	NA	Non	Non	Non fait	Non fait	Oui	10-avr.-12	10-avr.-12	17-avr.-12	2-avr.-12
29-mars-12	M	27	29-mars-12	Oui	Non	Non	NR	Non	Non	Oui	Non	NR	NR	Chien	29-mars-12	Bangui	4eArr	GOBONGO	Ne sait pas	En observation	Sain	NA	Oui	12/005	Pos	2.2	Oui	3-avr.-12	3-avr.-12	10-avr.-12	24-avr.-12
30-mars-12	M	NR	29-mars-12	Oui	Non	Non	NR	Non	Oui	Non	Non	NR	NR	Chien	30-mars-12	Bangui	4eArr	GOBONGO	NA	En observation	NA	NA	Oui	12/005	Pos	2.2	Oui	3-avr.-12	3-avr.-12	10-avr.-12	24-avr.-12
30-mars-12	M	48	29-mars-12	Oui	Non	Non	NR	Non	Non	Oui	Non	NR	NR	Chien	30-mars-12	Bangui	4eArr	GOBONGO	NA	En observation	NA	NA	Oui	12/005	Pos	2.2	Oui	3-avr.-12	3-avr.-12	10-avr.-12	24-avr.-12
12-avr-12	F	3	30-mars-12	Oui	Non	Non	2	Non	Non	Oui	Non	Superficielle	Non	Chien	12-avr-12	Bangui	7eArr	NGARAGBA	Non	En observation	NA	NA	Non	Non	Non fait	Non fait	Non	Non	NA	NA	NA
30-mars-12	M	28	30-mars-12	Oui	Non	Non	NR	Non	Oui	Non	Non	NR	NR	Chien	31-mars-12	Bangui	4eArr	GOBONGO	NA	En observation	NA	NA	Oui	12/005	Pos	2.2	Oui	4-avr.-12	4-avr.-12	11-avr.-12	25-mars-12
02-avr-12	M	NR	31-mars-12	Oui	Non	Non	1	Non	Non	Oui	Non	Superficielle	Oui	Chien	02-avr-12	Bangui	3eArr	BOULATA	NA	En observation	NA	NA	Non	Non	Non fait	Non fait	Oui	2-avr.-12	2-avr.-12	NA	NA
04-avr-12	M	NR	31-mars-12	Non	Oui	Non	1	Non	Non	Oui	Non	Superficielle	Non	Chien	04-avr-12	Bangui	4eArr	FOUH	Oui	En observation	NA	NA	Non	Non	Non fait	Non fait	Non	Non	NA	NA	NA
24-mars-12	F	NR	Environ 1 semaine	NR	NR	NR	NR	Oui	Oui	Non	Non	NR	NR	Chien	NA	Bangui	4eArr	BOY-RABE	Ne sait pas	Abattu	Suspect	NA	Non	Non	Non fait	Non fait	Oui	14-mars-12	14-mars-12	21-mars-12	30-mars-12
04-avr-12	M	NR	01-avr-12	Oui	Non	Non	2	Non	Non	Non	Oui	Superficielle	Oui	Chien	04-avr-12	Bangui	8eArr	100 LOGEMENTS	Non	En observation	NA	NA	Non	Non	Non fait	Non fait	Oui	1-avr.-12	1-avr.-12	NA	NA
05-avr-12	M	NR	01-avr-12	Oui	Non	Non	1	Non	Non	Oui	Non	Superficielle	Non	Chien	05-avr-12	Bangui	1erArr	SICA 1	Non	En observation	NA	NA	Non	Non	Non fait	Non fait	Non	Non	NA	NA	NA
13-avr-12	M	NR	02-avr-12	Oui	Non	Non	NR	Non	Non	Oui	Non	NR	NR	Chien	13-avr-12	Bangui	5eArr	 MALIMAKA	Non	En observation	NA	NA	Non	Non	Non fait	Non fait	NA	NA	NA	NA	NA
04-avr-12	F	40	03-avr-12	Oui	Non	Non	1	Non	Non	Oui	Non	Superficielle	Non	Chien	04-avr-12	Bangui	2eArr	LAKOUANGA	Non	En observation	NA	NA	Non	Non	Non fait	Non fait	Oui	3-avr.-12	3-avr.-12	NA	NA
03-avr-12	M	NR	03-avr-12	Oui	Non	Non	2	Non	Oui	Oui	Non	Profonde	Non	Chien	03-avr-12	Begoua	Begoua	PK 12	Non	En observation	NA	NA	Non	Non	Non fait	Non fait	Oui	3-avr.-12	3-avr.-12	NA	NA
09-avr-12	M	NR	03-avr-12	Oui	Non	Non	NR	Non	Non	Oui	Non	Profonde	Oui	Chien	09-avr-12	Bangui	4eArr	CITE JEAN XXIII	Non	En observation	NA	NA	Non	Non	Non fait	Non fait	Non	Non	NA	NA	NA
11-avr-12	F	NR	04-avr-12	Oui	Non	Non	2	Oui	Non	Oui	Non	Superficielle	Non	Chien	11-avr-12	Bangui	8eArr	100 LOGEMENTS	Non	En observation	NA	NA	Non	Non	Non fait	Non fait	Oui	11-avr.-12	11-avr.-12	NA	NA
12-avr-12	F	8	04-avr-12	Oui	Non	Non	1	Non	Non	Oui	Non	Superficielle	NR	Chien	12-avr-12	Begoua	Begoua	PK 12	Non	En observation	NA	NA	Non	Non	Non fait	Non fait	NA	NA	NA	NA	NA
13-avr-12	M	10	04-avr-12	Oui	Non	Non	1	Oui	Non	Non	Non	Superficielle	Non	Chien	13-avr-12	Bangui	6eArr	92 LOGEMENTS	Non	En observation	NA	NA	Non	Non	Non fait	Non fait	Non	Non	NA	NA	NA
06-avr-12	F	NR	05-avr-12	Oui	Non	Non	2	Non	Non	Oui	Non	Superficielle	Oui	Chien	06-avr-12	Bangui	4eArr	FOUH	Non	En observation	NA	NA	Non	Non	Non fait	Non fait	Non	Non	NA	NA	NA
10-avr-12	M	NR	05-avr-12	Oui	Non	Non	1	Non	Non	Oui	Non	Superficielle	Oui	Chien	10-avr-12	Bangui	3eArr	KOKORO	Non	En observation	NA	NA	Non	Non	Non fait	Non fait	Non	Non	NA	NA	NA
08-avr-12	F	15	05-avr-12	Oui	Non	Non	NR	Non	Non	Oui	Non	NR	NR	Chien	05-avr-12	Bangui	8eArr	DAMALA	Ne sait pas	Abattu	NA	5-avr.-12	Non	Non	Non fait	Non fait	Oui	17-avr.-12	17-avr.-12	21-avr.-12	11-mai-12
10-avr-12	F	NR	06-avr-12	Oui	Non	Non	1	Non	Non	Non	Oui	Superficielle	Oui	Chien	10-avr-12	Bangui	2eArr	SICA 2	Non	En observation	NA	NA	Non	Non	Non fait	Non fait	Oui	6-avr.-12	6-avr.-12	NA	NA
06-avr-12	F	13	06-avr-12	Oui	Non	Non	NR	Non	Non	Oui	Non	Profonde	NR	Chien	06-avr-12	Bangui	8eArr	LIPIA 2	Ne sait pas	Abattu	NA	6-avr.-12	Non	Non	Non fait	Non fait	Oui	11-avr.-12	11-avr.-12	18-avr.-12	3-mai-12
06-avr-12	M	NR	06-avr-12	Oui	Non	Non	NR	Non	Non	Oui	Non	Profonde	NR	Chien	06-avr-12	Bangui	8eArr	LIPIA 2	Ne sait pas	Abattu	Cliniquement enrage	6-avr.-12	Non	Non	Non fait	Non fait	Oui	11-avr.-12	11-avr.-12	18-avr.-12	3-mai-12
26-avr-12	F	NR	06-avr-12	Oui	Non	Non	NR	Non	Non	Oui	Non	Profonde	NR	Chien	26-avr-12	Bangui	3eArr	BOULATA	NA	En observation	NA	NA	Non	Non	Non fait	Non fait	NA	NA	NA	NA	NA
XX/04/2012	F	NR	07-avr-12	Oui	Non	Non	NR	Non	Non	Oui	Non	Profonde	NR	Chien	NA	Bangui	3eArr	FATIMA	Ne sait pas	En fuite	NA	NA	Non	Non	Non fait	Non fait	NA	NA	NA	NA	NA
13-avr-12	F	NR	07-avr-12	Oui	Non	Non	NR	Non	Oui	Non	Non	NR	NR	Chien	13-avr-12	Bangui	5eArr	MISKINE	NA	En observation	NA	NA	Non	Non	Non fait	Non fait	NA	NA	NA	NA	NA
12-avr-12	M	NR	07-avr-12	Oui	Non	Non	1	Non	Non	Oui	Non	Profonde	Non	Chien	12-avr-12	Bangui	8eArr	LIPIA 3	Non	En observation	NA	NA	Non	Non	Non fait	Non fait	Oui	7-avr.-12	7-avr.-12	NA	NA
26-avr-12	M	NR	07-avr-12	Oui	Non	Non	NR	Non	Non	Oui	Non	NR	NR	Chien	26-avr-12	Bangui	3eArr	FONDO	NA	En observation	NA	NA	Non	Non	Non fait	Non fait	NA	NA	NA	NA	NA
11-avr-12	F	9	08-avr-12	Oui	Non	Non	1	Non	Non	Non	Oui	Profonde	Oui	Chien	11-avr-12	Bangui	2eArr	SAPEKE 2	Oui	En observation	NA	NA	Non	Non	Non fait	Non fait	Non	Non	NA	NA	NA
08-avr-12	M	7	08-avr-12	Oui	Non	Non	1	Non	Oui	Non	Non	Profonde	Non	Chien	08-avr-12	Bangui	5eArr	NGOUCIMENT 	NA	Abattu	NA	8-avr.-12	Non	Non	Non fait	Non fait	Oui	17-avr.-12	17-avr.-12	23-avr.-12	NA
11-avr-12	F	NR	09-avr-12	Oui	Non	Non	1	Non	Non	Oui	Non	Profonde	Non	Chien	11-avr-12	Begoua	Begoua	PK 12	Non	En observation	NA	NA	Non	Non	Non fait	Non fait	Oui	9-avr.-12	9-avr.-12	NA	NA
10-avr-12	F	54	10-avr-12	Oui	Non	Non	2	Non	Non	Oui	Non	Superficielle	Non	Chien	11-avr-12	Bangui	4eArr	BOY-RABE	Non	En observation	NA	NA	Non	Non	Non fait	Non fait	Oui	30-juil.-12	30-juil.-12	NA	NA
11-avr-12	F	NR	10-avr-12	Oui	Non	Non	1	Non	Non	Non	Oui	Profonde	Non	Chien	11-avr-12	Bangui	6eArr	GUITANGOLA	Non	En observation	NA	NA	Non	Non	Non fait	Non fait	Oui	10-avr.-12	10-avr.-12	NA	NA
12-avr-12	F	3	10-avr-12	Oui	Non	Non	1	Non	Non	Oui	Non	Superficielle	NR	Chien	12-avr-12	Bimbo	Bimbo	Bimbo	NA	En observation	NA	NA	Non	Non	Non fait	Non fait	Non	Non	NA	NA	NA
18-avr-12	M	NR	10-avr-12	Oui	Non	Non	1	Non	Non	Non	Oui	Superficielle	Non	Chien	18-avr-12	Bangui	3eArr	BOEING	Non	En observation	NA	NA	Non	Non	Non fait	Non fait	Oui	10-avr.-12	10-avr.-12	NA	NA
19-avr-12	F	NR	10-avr-12	Oui	Non	Non	1	Non	Non	Oui	Non	Profonde	Non	Chien	19-avr-12	Bangui	5eArr	MALIMAKA	Non	En observation	NA	NA	Non	Non	Non fait	Non fait	Non	Non	NA	NA	NA
28-avr-12	M	12	10-avr-12	Oui	Non	Non	1	Non	Non	Oui	Non	Superficielle	Non	Chien	28-avr-12	Bangui	6eArr	KPETENE	NA	En observation	NA	NA	Non	Non	Non fait	Non fait	Non	Non	NA	NA	NA
14-avr-12	F	NR	11-avr-12	Oui	Non	Non	1	Non	Oui	Non	Non	Profonde	Non	Chien	14-avr-12	Bangui	2eArr	SAIDOU	Oui	Inconnu	NA	NA	Non	Non	Non fait	Non fait	Oui	12-avr.-12	12-avr.-12	NA	NA
13-avr-12	M	NR	11-avr-12	Oui	Non	Non	NR	Non	Non	Oui	Non	NR	NR	Chien	13-avr-12	Bangui	5eArr	 MISKINE	NA	En observation	NA	NA	Non	Non	Non fait	Non fait	NA	NA	NA	NA	NA
25-avr-12	F	NR	13-avr-12	Oui	Non	Non	NR	Non	Non	Oui	Non	NR	NR	Chien	25-avr-12	Bangui	4eArr	KAGAMANGOULOU	Non	En observation	NA	NA	Non	Non	Non fait	Non fait	NA	NA	NA	NA	NA
15-avr-12	F	NR	14-avr-12	Oui	Non	Non	NR	Non	Oui	Non	Non	NR	NR	Chien	15-avr-12	Begoua	Begoua	PK 12	NA	En fuite	Suspect	NA	Non	Non	Non fait	Non fait	Oui	17-avr.-12	17-avr.-12	24-avr.-12	24-avr.-12
16-avr-12	F	31	15-avr-12	Oui	Non	Non	NR	Non	Oui	Non	Non	NR	NR	Chien	15-avr-12	Bangui	6eArr	SAPEKE 3	Non	Abattu	Suspect	15-avr.-12	Non	Non	Non fait	Non fait	Oui	17-avr.-12	17-avr.-12	21-avr.-12	11-mai-12
15-avr-12	F	10	15-avr-12	Oui	Non	Non	4	Non	Oui	Non	Non	NR	Non	Chien	15-avr-12	Bangui	6eArr	SAPEKE 3	NA	Abattu	Suspect	15-avr.-12	Non	Non	Non fait	Non fait	Oui	17-avr.-12	17-avr.-12	25-avr.-12	11-mai-12
15-avr-12	F	4	15-avr-12	Oui	Non	Non	3	Non	Oui	Non	Non	Profonde	Non	Chien	17-avr-12	Bangui	6eArr	SAPEKE 3	Non	Abattu	Suspect	15-avr.-12	Non	Non	Non fait	Non fait	Oui	18-avr.-12	18-avr.-12	25-avr.-12	NA
16-avr-12	F	20	15-avr-12	Oui	Non	Non	1	Non	Non	Oui	Non	Profonde	Non	Chien	16-avr-12	Bangui	4eArr	KAIMBA	Non	Abattu	Suspect	15-avr.-12	Non	Non	Non fait	Non fait	Oui	16-avr.-12	20-avr.-12	27-avr.-12	11-mai-12
18-avr-12	F	7	16-avr-12	Oui	Non	Non	4	Non	Oui	Non	Non	Superficielle	Non	Chien	16-avr-12	Bangui	6eArr	SAPEKE 3	NA	Abattu	Suspect	16-avr.-12	Non	Non	Non fait	Non fait	Oui	18-avr.-12	18-avr.-12	24-avr.-12	3-mai-12
16-avr-12	M	10	16-avr-12	Oui	Non	Non	NR	Non	Oui	Non	Non	NR	NR	Chien	16-avr-12	Bangui	6eArr	SAPEKE 3	NA	Abattu	Suspect	15-avr.-12	Non	Non	Non fait	Non fait	Oui	18-avr.-12	18-avr.-12	24-avr.-12	15-mai-12
18-avr-12	M	22	16-avr.-12	Oui	Non	Non	4	Non	Oui	Non	Non	Profonde	Non	Chien	18-avr-12	Bangui	6eArr	KPETENE	Non	Abattu	Suspect	17-avr.-12	Non	Non	Non fait	Non fait	Oui	18-avr.-12	18-avr.-12	25-avr.-12	3-mai-12
20-avr-12	F	NR	16-avr-12	Oui	Non	Non	3	Non	Non	Oui	Non	Superficielle	Non	Chien	20-avr-12	Bangui	8eArr	GALABADJA	Non	En observation	NA	NA	Non	Non	Non fait	Non fait	NA	NA	NA	NA	NA
18-avr-12	F	9	17-avr-12	Oui	Non	Non	2	Non	Non	Oui	Non	Profonde	Oui	Chien	18-avr-12	Bangui	6eArr	KPETENE	Non	Abattu	Suspect	17-avr.-12	Non	Non	Non fait	Non fait	Oui	17-avr.-12	18-avr.-12	25-avr.-12	3-mai-12
18-avr-12	F	13	17-avr-12	Oui	Non	Non	4	Non	Oui	Non	Non	Profonde	Non	Chien	18-avr-12	Bangui	3eArr	KANGALA	Non	Abattu	Suspect	17-avr.-12	Non	Non	Non fait	Non fait	Oui	17-avr.-12	18-avr.-12	24-avr.-12	3-mai-12
20-avr-12	F	NR	17-avr-12	Oui	Non	Non	1	Non	Non	Non	Oui	Superficielle	Non	Chien	20-avr-12	Bangui	8eArr	DAMALA	Non	En observation	NA	NA	Non	Non	Non fait	Non fait	Non	Non	NA	NA	NA
18-avr-12	F	NR	18-avr-12	Oui	Non	Non	NR	Non	Non	Oui	Non	NR	NR	Chien	18-avr-12	Bangui	2eArr	 LAKOUANGA	Non	En observation	NA	NA	Non	Non	Non fait	Non fait	Non	Non	NA	NA	NA
23-avr-12	M	NR	19-avr-12	Oui	Non	Non	1	Non	Oui	Non	Non	Superficielle	Non	Chien	23-avr-12	Bimbo	Bimbo	PK 11	Non	En observation	NA	NA	Non	Non	Non fait	Non fait	Oui	19-avr.-12	19-avr.-12	NA	NA
24-avr-12	F	18	20-avr-12	Oui	Non	Non	1	Non	Non	Oui	Non	Superficielle	Non	Chien	24-avr-12	Bangui	4eArr	GBAFIO	Non	En observation	NA	NA	Non	Non	Non fait	Non fait	NA	NA	NA	NA	NA
28-avr-12	F	35	20-avr-12	Oui	Non	Non	2	Non	Non	Oui	Non	Profonde	Non	Chien	28-avr-12	Bangui	8eArr	GALABADJA	NA	En observation	NA	NA	Non	Non	Non fait	Non fait	Non	Non	NA	NA	NA
24-avr-12	M	6	22-avr-12	Oui	Non	Non	1	Non	Non	Oui	Non	Superficielle	Non	Chien	24-avr-12	Bangui	1erArr	36 VILLAS	Non	En observation	NA	NA	Non	Non	Non fait	Non fait	Non	Non	NA	NA	NA
23-avr-12	F	40	22-avr-12	Oui	Non	Non	NR	Non	Non	Oui	Non	NR	NR	Chien	23-avr-12	Bangui	1erArr	CAMP IZAMO	NA	Abattu	Suspect	22-avr.-12	Non	Non	Non fait	Non fait	Oui	25-avr.-12	23-avr.-12	2-mai-12	NA
23-juil.-12	F	NR	22-avr.-12	Oui	Non	Non	2	Non	Non	Oui	Non	Superficielle	Non	Chien	23-juil.-12	Bangui	2eArr	LAKOUANGA	Non	En observation	NA	NA	Non	Non	Non fait	Non fait	Oui	22-avr.-12	22-avr.-12	NA	NA
27-sept.-12	M	NR	22-avr.-12	Oui	Non	Non	1	Non	Non	Oui	Non	Superficielle	Non	Chien	26-sept.-12	Begoua	Begoua	NGOLA	Non	En observation	NA	NA	Non	Non	Non fait	Non fait	Oui	22-avr.-12	NA	NA	NA
26-avr-12	M	NR	23-avr-12	Oui	Non	Non	1	Non	Non	Oui	Non	Superficielle	Oui	Chien	26-avr-12	Bangui	7eArr	NGARAGBA	Oui	En observation	Sain	NA	Non	Non	Non fait	Non fait	Oui	24-avr.-12	24-avr.-12	NA	NA
24-avr-12	M	6	24-avr-12	Oui	Non	Non	1	Non	Oui	Non	Non	Profonde	Non	Chien	24-avr-12	Bangui	4eArr	GOBONGO	Non	Abattu	Suspect	24-avr.-12	Non	Non	Non fait	Non fait	Oui	24-avr.-12	24-avr.-12	30-avr.-12	15-mai-12
24-avr-12	F	NR	24-avr-12	Oui	Non	Non	1	Non	Non	Oui	Non	Superficielle	Non	Chien	24-avr-12	Bangui	2eArr	SAIDOU	Non	En observation	NA	NA	Non	Non	Non fait	Non fait	Oui	24-avr.-12	24-avr.-12	NA	NA
25-avr-12	M	7	24-avr-12	Oui	Non	Non	1	Non	Non	Non	Oui	Profonde	Oui	Chien	24-avr-12	Begoua	Begoua	PK 10	NA	Abattu	Suspect	24-avr.-12	Non	Non	Non fait	Non fait	Oui	24-avr.-12	24-avr.-12	30-avr.-12	15-mai-12
21-mai-12	M	29	25-avr-12	Oui	Non	Non	1	Non	Oui	Non	Non	Profonde	Non	Chien	03-mai-12	Begoua	Begoua	NGOLA	NA	Abattu	Suspect	25-avr.-12	Non	Non	Non fait	Non fait	Oui	3-mai-12	3-mai-12	10-mai-12	24-mai-12
21-mai-12	F	11	25-avr-12	Oui	Non	Non	2	Oui	Oui	Non	Non	Superficielle	Non	Chien	03-mai-12	Begoua	Begoua	NGOLA	NA	Abattu	Suspect	25-avr.-12	Non	Non	Non fait	Non fait	Oui	3-mai-12	3-mai-12	10-mai-12	24-mai-12
27-avr-12	F	44	27-avr-12	Oui	Non	Non	3	Non	Non	Oui	Non	Profonde	Non	Chien	28-avr-12	Bangui	3eArr	CATTIN	NA	Abattu	Suspect	27-avr.-12	Non	Non	Non fait	Non fait	Oui	3-mai-12	10-mai-12	10-mai-12	24-mai-12
03-mai-12	F	NR	27-avr-12	Oui	Non	Non	1	Non	Non	Oui	Non	Superficielle	Non	Chien	03-mai-12	Bangui	4eArr	KAIMBA	Non	En observation	NA	NA	Non	Non	Non fait	Non fait	NA	NA	NA	NA	NA
30-avr-12	F	NR	28-avr-12	Oui	Non	Non	1	Non	Oui	Non	Non	Superficielle	Non	Chien	30-avr-12	Bangui	5eArr	 MISKINE	Non	En observation	NA	NA	Non	Non	Non fait	Non fait	Oui	28-avr.-12	28-avr.-12	NA	NA
28-avr-12	M	13	28-avr-12	Oui	Non	Non	2	Non	Non	Oui	Non	Profonde	Non	Chien	28-avr-12	Bangui	3eArr	FATIMA	NA	Abattu	Suspect	28-avr.-12	Non	Non	Non fait	Non fait	Oui	28-avr.-12	30-avr.-12	7-mai-12	22-mai-12
28-avr-12	M	63	28-avr-12	Oui	Non	Non	1	Non	Non	Oui	Non	Superficielle	Oui	Chien	28-avr-12	Bangui	3eArr	GUIDA	NA	En fuite	NA	NA	Non	Non	Non fait	Non fait	Oui	30-avr.-12	30-avr.-12	7-mai-12	21-mai-12
30-avr-12	F	50	29-avr-12	Oui	Non	Non	1	NR	NR	NR	NR	Superficielle	NR	Gorille	30-avr-12	Bangui	1erArr	NR	Non	En observation	NA	NA	Non	Non	Non fait	Non fait	Oui	30-avr.-12	30-avr.-12	NA	NA
29-avr-12	F	9	29-avr-12	Oui	Non	Non	NR	Non	Oui	Oui	Non	Superficielle	Oui	Chien	29-avr-12	Begoua	Begoua	NGOLA	NA	Abattu	NA	29-avr.-12	Non	Non	Non fait	Non fait	Oui	30-avr.-12	30-mai-12	7-mai-12	21-mai-12
02-mai-12	F	8	30-avr-12	Oui	Non	Non	1	Non	Oui	Non	Non	Profonde	Non	Chien	02-mai-12	Bangui	8eArr	DAMALA	NA	Abattu	Suspect	30-avr.-12	Non	Non	Non fait	Non fait	Oui	2-mai-12	2-mai-12	9-mai-12	NA
02-mai-12	F	10	30-avr-12	Oui	Non	Non	1	Non	Oui	Non	Non	Profonde	Non	Chien	02-mai-12	Bangui	8eArr	DAMALA	NA	Abattu	Suspect	30-avr.-12	Non	Non	Non fait	Non fait	Oui	2-mai-12	2-mai-12	9-mai-12	NA
03-mai-12	M	NR	30-avr-12	Oui	Non	Non	2	Non	Oui	Oui	Non	Profonde	Non	Chien	03-mai-12	Bangui	3eArr	GBAYA-DOMBIA	Non	En observation	NA	NA	Non	Non	Non fait	Non fait	Oui	2-mai-12	2-mai-12	NA	NA
23-avr-12	M	12	Environ 1 semaine	Oui	Non	Non	1	Non	Oui	Non	Non	Superficielle	Non	Chien	23-avr-12	Bangui	4eArr	Autres	Non	Abattu	NA	16-avr.-12	Non	Non	Non fait	Non fait	Non	Non	NA	NA	NA
22-oct.-12	M	6	Environ 6 mois	Oui	Non	Non	NR	Non	Oui	Non	Non	NR	NR	Chien	22-oct.-12	Hors Bangui	MAMBERE-KADEI	GAZI (GONTIKIRI)	NA	Abattu	NA	NA	Non	Non	Non fait	Non fait	Non	Non	22-oct.-12	29-oct.-12	12-nov.-12
14-mai-12	M	17	02-mai-12	Oui	Non	Non	NR	Non	Non	Oui	Non	NR	NR	Singe	14-mai-12	Bangui	3eArr	MAKAMBO	NA	Abattu	NA	2-mai-12	Non	Non	Non fait	Non fait	Oui	14-mai-12	14-mai-12	21-mai-12	NA
16-mai-12	F	7	02-mai-12	Oui	Non	Non	1	Non	Non	Oui	Non	Superficielle	Non	Chien	16-mai-12	Bimbo	Bimbo	Bimbo	NA	En observation	NA	NA	Non	Non	Non fait	Non fait	Non	Non	NA	NA	NA
23-mai-12	M	2	02-mai-12	Oui	Non	Non	NR	Oui	Non	Non	Non	Profonde	Non	Chien	23-mai-12	Bangui	3eArr	BOULATA	NA	En observation	NA	NA	Non	Non	Non fait	Non fait	Non	Non	NA	NA	NA
04-mai-12	F	NR	03-mai-12	Oui	Non	Non	1	Non	Non	Oui	Non	Superficielle	Non	Chien	04-mai-12	Bangui	5eArr	NGBENGUEWE	Non	En observation	NA	NA	Non	Non	Non fait	Non fait	Oui	3-mai-12	3-mai-12	NA	NA
10-mai-12	F	NR	05-mai-12	Oui	Non	Non	1	Non	Oui	Non	Non	Superficielle	Non	Chien	10-mai-12	Bangui	5eArr	MISKINE	Non	En observation	NA	NA	Non	Non	Non fait	Non fait	Non	Non	NA	NA	NA
29-mai-12	M	NR	05-mai-12	Oui	Non	Non	NR	Non	Non	Oui	Non	NR	NR	Chien	29-mai-12	Hors Bangui	OMBELLA M'POKO	PANI (PK 28 RTE BOALI)	NA	Mort naturelle	NA	NA	Non	Non	Non fait	Non fait	Oui	29-mai-12	29-mai-12	5-juin-12	NA
08-mai-12	M	NR	06-mai-12	Oui	Non	Non	1	Non	Non	Oui	Non	Superficielle	Non	Chien	08-mai-12	Bangui	8eArr	NR	Non	En observation	NA	NA	Non	Non	Non fait	Non fait	Oui	6-mai-12	6-mai-12	NA	NA
15-mai-12	F	16	06-mai-12	Oui	Non	Non	2	Non	Non	Oui	Non	Profonde	Non	Chien	15-mai-12	Bangui	4eArr	GOBONGO	NA	En observation	NA	NA	Non	Non	Non fait	Non fait	Non	Non	NA	NA	NA
09-mai-12	M	38	07-mai-12	Oui	Non	Non	Multiples	Non	Oui	Non	Oui	Profonde	Oui	Chien	09-mai-12	Bangui	5eArr	GARBA	NA	Abattu	Suspect	7-mai-12	Non	Non	Non fait	Non fait	Oui	7-mai-12	9-mai-12	16-mai-12	31-mai-12
09-mai-12	M	NR	07-mai-12	Oui	Non	Non	4	Non	Oui	Non	Non	Profonde	Non	Chien	09-mai-12	Bangui	4eArr	GOBONGO	NA	En fuite	NA	NA	Non	Non	Non fait	Non fait	Oui	8-mai-12	9-mai-12	16-mai-12	31-mai-12
09-mai-12	F	19	07-mai-12	Oui	Non	Non	NR	Non	Non	Oui	Non	Profonde	Non	Chien	09-mai-12	Begoua	Begoua	PK 12	Non	En observation	NA	NA	Non	Non	Non fait	Non fait	Non	Non	NA	NA	NA
11-mai-12	F	4	07-mai-12	Oui	Non	Non	2	Non	Non	Non	Oui	Profonde	Oui	Chien	11-mai-12	Bangui	6eArr	GBANIKOLA	Ne sait pas	Abattu	Cliniquement enrage	7-mai-12	Oui	12/009	Pos	2.2	Non	Non	11-mai-12	19-mai-12	31-mai-12
17-mai-12	F	NR	07-mai-12	Oui	Non	Non	1	Non	Non	Oui	Non	Superficielle	Oui	Chien	17-mai-12	Bangui	4eArr	GOBONGO	NA	En observation	Sain	NA	Non	Non	Non fait	Non fait	Oui	7-mai-12	7-mai-12	NA	NA
14-mai-12	F	14	08-mai-12	Oui	Non	Non	NR	Non	Non	Oui	Non	NR	NR	Chien	14-mai-12	Bangui	1erArr	CAMP IZAMO	Ne sait pas	Abattu	NA	8-mai-12	Non	Non	Non fait	Non fait	Oui	14-mai-12	14-mai-12	21-mai-12	4-juin-12
09-mai-12	M	NR	08-mai-12	Oui	Non	Non	NR	Non	Non	Oui	Non	NR	NR	Chien	09-mai-12	Bimbo	Bimbo	Bimbo	NA	En observation	NA	NA	Non	Non	Non fait	Non fait	NA	NA	NA	NA	NA
10-mai-12	F	NR	09-mai-12	Oui	Non	Non	NR	Non	Non	Oui	Non	NR	NR	Chien	10-mai-12	Bangui	1erArr	SICA 1	NA	En observation	NA	NA	Non	Non	Non fait	Non fait	NA	NA	NA	NA	NA
11-mai-12	M	6	09-mai-12	Oui	Non	Non	NR	Non	Non	Oui	Non	NR	NR	Chien	11-mai-12	Bangui	4eArr	GOBONGO	NA	Abattu	Suspect	9-mai-12	Non	Non	Non fait	Non fait	Oui	11-mai-12	11-mai-12	18-mai-12	1-juin-12
11-mai-12	M	4	10-mai-12	Oui	Non	Non	NR	Non	Non	Oui	Non	NR	NR	Chien	11-mai-12	Bangui	3eArr	CATTIN	NA	Abattu	Suspect	10-mai-12	Non	Non	Non fait	Non fait	Oui	11-mai-12	11-mai-12	18-mai-12	1-juin-12
21-juin-12	F	NR	10-mai-12	Oui	Non	Non	NR	Non	Oui	Non	Non	NR	NR	Chien	21-juin-12	Hors Bangui	OUAKA	GRIMARI	NA	Abattu	NA	10-aot-12	Non	Non	Non fait	Non fait	Oui	21-juin-12	21-juin-12	28-juin-12	12-juil.-12
14-mai-12	F	NR	11-mai-12	Oui	Non	Non	1	Non	Non	Oui	Non	Superficielle	Oui	Chien	14-mai-12	Bangui	3eArr	BOEING	Non	En observation	Suspect	NA	Non	Non	Non fait	Non fait	Oui	29-mai-12	29-mai-12	5-mai-12	19-juin-12
14-mai-12	M	14	11-mai-12	Non	Oui	Non	3	Non	Non	Oui	Non	Superficielle	Non	Chien	14-mai-12	Bangui	4eArr	GOBONGO	NA	En observation	NA	NA	Non	Non	Non fait	Non fait	NA	NA	NA	NA	NA
12-mai-12	F	NR	12-mai-12	Oui	Non	Non	1	Non	Non	Non	Oui	Superficielle	Non	Chien	12-mai-12	Bangui	5eArr	GARBA	Oui	En observation	NA	NA	Non	Non	Non fait	Non fait	Oui	12-mai-12	12-mai-12	NA	NA
15-mai-12	F	4	12-mai-12	Oui	Non	Non	NR	Non	Non	Oui	Non	NR	NR	Chien	15-mai-12	Bangui	8eArr	GALABADJA	NA	Abattu	Suspect	12-mai-12	Non	Non	Non fait	Non fait	Oui	15-mai-12	15-mai-12	22-mai-12	5-juin-12
15-mai-12	M	6	12-mai-12	Oui	Non	Non	NR	Non	Non	Oui	Non	NR	NR	Chien	15-mai-12	Bangui	8eArr	GALABADJA	NA	Abattu	Suspect	12-mai-12	Non	Non	Non fait	Non fait	Oui	15-mai-12	15-mai-12	22-mai-12	5-juin-12
15-mai-12	F	14	12-mai-12	Oui	Non	Non	NR	Non	Non	Oui	Non	NR	NR	Chien	15-mai-12	Bangui	8eArr	GALABADJA	NA	Abattu	Suspect	12-mai-12	Non	Non	Non fait	Non fait	Oui	15-mai-12	15-mai-12	22-mai-12	5-juin-12
30-mai-12	M	8	12-mai-12	Oui	Non	Non	2	Non	Non	Oui	Oui	Superficielle	Ne sait pas	Chien	30-mai-12	Bimbo	Bimbo	Bimbo	Ne sait pas	Inconnu	NA	NA	Non	Non	Non fait	Non fait	NA	NA	NA	NA	NA
15-mai-12	M	12	13-mai-12	Oui	Non	Non	1	Non	Non	Oui	Non	Superficielle	Non	Chien	15-mai-12	Hors Bangui	OMBELLA M'POKO	YOMBO	Non	En observation	NA	NA	Non	Non	Non fait	Non fait	Non	Non	NA	NA	NA
15-mai-12	F	6	14-mai-12	Oui	Non	Non	NR	Non	Oui	Non	Non	NR	NR	Chien	15-mai-12	Begoua	Begoua	NGOLA	NA	Abattu	NA	14-mai-12	Non	Non	Non fait	Non fait	Oui	15-mai-12	15-mai-12	22-mai-12	5-juin-12
15-mai-12	F	NR	14-mai-12	Oui	Non	Non	2	Non	Non	Oui	Non	Profonde	Non	Chien	15-mai-12	Bangui	4eArr	GOBONGO	Non	En observation	NA	NA	Non	Non	Non fait	Non fait	Oui	14-mai-12	14-mai-12	NA	NA
15-mai-12	F	46	14-mai-12	Oui	Non	Non	NR	Non	Oui	Non	Oui	NR	NR	Chien	15-mai-12	Bangui	3eArr	KOKORO	NA	Abattu	Suspect	14-mai-12	Non	Non	Non fait	Non fait	Oui	15-mai-12	15-mai-12	22-mai-12	5-juin-12
16-mai-12	M	NR	14-mai-12	Oui	Non	Non	1	Non	Oui	Non	Non	Superficielle	Non	Chien	16-mai-12	Bangui	3eArr	CATTIN	Non	En observation	NA	NA	Non	Non	Non fait	Non fait	Oui	14-mai-12	14-mai-12	NA	NA
16-mai-12	M	25	15-mai-12	Oui	Non	Non	2	Non	Non	Oui	Non	Profonde	Non	Chien	16-mai-12	Bangui	4eArr	CITE JEAN XXIII	Non	En observation	NA	NA	Non	Non	Non fait	Non fait	Oui	15-mai-12	15-mai-12	NA	NA
21-mai-12	M	NR	15-mai-12	Oui	Non	Non	1	Non	Non	Oui	Non	Superficielle	Non	Chien	21-mai-12	Bangui	8eArr	NGONGONON	Oui	En observation	NA	NA	Non	Non	Non fait	Non fait	Oui	15-mai-12	15-mai-12	NA	NA
21-mai-12	F	7	15-mai-12	Oui	Non	Non	1	Non	Non	Oui	Non	Profonde	Non	Chien	21-mai-12	Bangui	5eArr	GARBA	Non	Abattu	Suspect	15-mai-12	Non	Non	Non fait	Non fait	Oui	21-mai-12	21-mai-12	29-mai-12	11-juin-12
05-juin-12	M	NR	15-mai-12	Oui	Non	Non	2	Non	Non	Oui	Non	Superficielle	NR	Chien	05-juin-12	Bangui	5eArr	BENZ-VI	NA	Mort naturelle	NA	NA	Non	Non	Non fait	Non fait	Oui	5-juin-12	5-mai-12	12-juin-12	NA
21-mai-12	M	21	17-mai-12	Oui	Non	Non	NR	Non	Non	Oui	Non	Profonde	NR	Chien	21-mai-12	Bangui	5eArr	SOCATI	NA	En fuite	NA	NA	Non	Non	Non fait	Non fait	Oui	21-mai-12	21-mai-12	29-mai-12	11-juin-12
21-mai-12	F	32	18-mai-12	Oui	Non	Non	3	Non	Oui	Non	Non	NR	NR	Chien	21-mai-12	Bangui	2eArr	YAPELE	NA	En fuite	NA	NA	Non	Non	Non fait	Non fait	Oui	21-mai-12	21-mai-12	29-mai-12	19-juin-12
21-mai-12	M	3	19-mai-12	Oui	Non	Non	NR	Non	Non	Oui	Non	NR	NR	Chien	21-mai-12	Bangui	4eArr	GOBONGO	NA	En fuite	NA	NA	Non	Non	Non fait	Non fait	Oui	21-mai-12	21-mai-12	29-mai-12	11-juin-12
21-mai-12	M	7	19-mai-12	Oui	Non	Non	NR	Non	Oui	Non	Non	NR	NR	Chien	21-mai-12	Bangui	4eArr	KAIMBA	NA	Abattu	NA	19-mai-12	Non	Non	Non fait	Non fait	Oui	21-mai-12	21-mai-12	29-mai-12	11-juin-12
25-mai-12	F	NR	19-mai-12	Oui	Non	Non	2	Non	Oui	Non	Non	Profonde	Non	Singe	25-mai-12	Bangui	4eArr	BOY-RABE	NA	En observation	NA	NA	Non	Non	Non fait	Non fait	Non	Non	NA	NA	NA
22-mai-12	F	3	20-mai-12	Oui	Non	Non	NR	Non	Non	Oui	Non	NR	NR	Chien	22-mai-12	Bangui	4eArr	GOBONGO	NA	Mort naturelle	NA	NA	Non	Non	Non fait	Non fait	Oui	22-mai-12	22-mai-12	29-mai-12	NA
04-sept-12	M	NR	20-mai-12	Oui	Non	Non	NR	Non	Oui	Non	Non	NR	NR	Chien	04-sept-12	Bangui	4eArr	GOBONGO	NA	Abattu	Suspect	20-mai-12	Non	Non	Non fait	Non fait	Oui	20-mai-12	5-sept.-12	12-sept.-12	26-sept.-12
04-sept-12	F	14	20-mai-12	Oui	Non	Non	NR	Non	Oui	Non	Non	NR	NR	Chien	04-sept-12	Bangui	4eArr	GOBONGO	NA	Abattu	Suspect	20-mai-12	Non	Non	Non fait	Non fait	Oui	20-mai-12	5-sept.-12	12-sept.-12	26-sept.-12
29-mai-12	M	52	21-mai-12	Oui	Non	Non	4	Non	Non	Oui	Non	Profonde	Oui	Chien	21-mai-12	Bangui	7eArr	OUANGO	NA	En fuite	Cliniquement enrage	NA	Non	Non	Non fait	Non fait	Oui	29-mai-12	29-mai-12	5-juin-12	19-juin-12
22-mai-12	M	NR	21-mai-12	Oui	Non	Non	1	Non	Non	Oui	Non	NR	NR	Chien	22-mai-12	Bangui	8eArr	NGO	NA	En observation	NA	NA	Non	Non	Non fait	Non	NA	NA	NA	NA	NA
24-mai-12	F	13	21-mai-12	Oui	Non	Non	1	Non	Non	Non	Oui	Profonde	Oui	Chien	24-mai-12	Bangui	3eArr	FATIMA	NA	Abattu	NA	NA	Non	Non	Non fait	Non fait	Oui	23-mai-12	24-mai-12	31-mai-12	14-juin-12
24-mai-12	M	3	23-mai-12	Oui	Non	Non	2	Non	Non	Non	Oui	Superficielle	Non	Chien	23-mai-12	Bangui	8eArr	GALABADJA	NA	En fuite	NA	NA	Non	Non	Non fait	Non fait	Oui	23-mai-12	24-mai-12	31-mai-12	14-mai-12
05-juin-12	M	4	23-mai-12	Non	Oui	Non	1	Non	Non	Oui	Non	Profonde	Non	Chien	05-juin-12	Bangui	5eArr	MISKINE	Non	En observation	NA	NA	Non	Non	Non fait	Non fait	Oui	23-mai-12	23-mai-12	NA	NA
27-mai-12	F	NR	24-mai-12	Oui	Non	Non	3	Non	Non	Oui	Non	Superficielle	Non	Chien	27-mai-12	Bangui	5eArr	MALIMAKA	Non	En observation	NA	NA	Non	Non	Non fait	Non fait	Oui	24-mai-12	24-mai-12	NA	NA
29-mai-12	M	72	24-mai-12	Oui	Non	Non	2	Non	Non	Oui	Non	NR	NR	Chien	29-mai-12	Bangui	8eArr	DAMALA	NA	Abattu	NA	NA	Non	Non	Non fait	Non fait	Oui	29-mai-12	29-mai-12	5-juin-12	19-juin-12
29-mai-12	F	NR	24-mai-12	Oui	Non	Non	2	Non	Non	Oui	Non	Profonde	Non	Chien	29-mai-12	Begoua	Begoua	Begoua	NA	En observation	NA	NA	Non	Non	Non fait	Non fait	Oui	24-mai-12	24-mai-12	NA	NA
25-mai-12	F	11	25-mai-12	Oui	Non	Non	3	Non	Oui	Non	Non	Profonde	Non	Chien	25-mai-12	Bangui	8eArr	NR	NA	Inconnu	NA	NA	Non	Non	Non fait	Non fait	Oui	25-mai-12	25-mai-12	1-juin-12	15-juin-12
25-mai-12	M	25	25-mai-12	Oui	Non	Non	2	Non	Non	Oui	Non	Profonde	Non	Chien	25-mai-12	Bangui	8eArr	DAMALA	NA	En fuite	NA	NA	Non	Non	Non fait	Non fait	Oui	25-mai-12	25-mai-12	1-juin-12	15-mai-12
29-mai-12	F	7	25-mai-12	Oui	Non	Non	2	Non	Non	Oui	Non	Profonde	Non	Chien	29-mai-12	Bangui	6eArr	KPETENE	Non	Abattu	NA	25-mai-12	Non	Non	Non fait	Non fait	Oui	25-mai-12	29-mai-12	5-juin-12	19-juin-12
30-mai-12	F	10	25-mai-12	Oui	Non	Non	2	Non	Non	Non	Oui	Superficielle	Oui	Chien	30-mai-12	Bangui	7eArr	NGARAGBA	NA	En fuite	NA	NA	Non	Non	Non fait	Non fait	Oui	30-mai-12	30-mai-12	4-juin-12	18-juin-12
05-juin-12	F	7	26-mai-12	Oui	Non	Non	1	Non	Non	Non	Oui	Superficielle	Oui	Chien	26-mai-12	Bangui	4eArr	CITE JEAN XXIII	Ne sait pas	Abattu	NA	26-mai-12	Non	Non	Non fait	Non fait	Oui	5-juin-12	5-juin-12	12-juin-12	26-juin-12
04-juin-12	M	NR	26-mai-12	Oui	Non	Non	1	Non	Non	Oui	Non	Profonde	Oui	Chien	04-juin-12	Bangui	2eArr	BACONGO	Non	En observation	NA	NA	Non	Non	Non fait	Non fait	Oui	26-mai-12	26-mai-12	NA	NA
29-mai-12	F	10	27-mai-12	Oui	Non	Non	NR	Non	Non	Non	Oui	Superficielle	Oui	Chien	29-mai-12	Bangui	4eArr	BOY-RABE	Non	En observation	NA	NA	Non	Non	Non fait	Non fait	Oui	29-mai-12	29-mai-12	NA	NA
29-mai-12	M	5	28-mai-12	Oui	Non	Non	4	Non	Non	Non	Oui	Profonde	NR	Chien	29-mai-12	Bangui	8eArr	NGONGONON	NA	En fuite	NA	NA	Non	Non	Non fait	Non fait	Oui	28-mai-12	29-mai-12	5-juin-12	19-juin-12
01-juin-12	F	NR	30-mai-12	Oui	Non	Non	1	Non	Non	Oui	Non	Superficielle	Non	Chien	01-juin-12	Bangui	3eArr	SARA	Oui	En observation	Sain	NA	Non	Non	Non fait	Non fait	Oui	30-mai-12	NA	NA	NA
05-juin-12	M	15	30-mai-12	Oui	Non	Non	15	Non	Non	Oui	Non	Profonde	Non	Chien	30-mai-12	Bangui	4eArr	CITE JEAN XXIII	Ne sait pas	En fuite	NA	NA	Non	Non	Non fait	Non fait	Oui	5-juin-12	5-juin-12	12-juin-12	26-juin-12
11-juin-12	F	NR	30-mai-12	Oui	Non	Non	2	Non	Non	Oui	Non	Superficielle	Non	Chien	11-juin-12	Begoua	Begoua	PK 12	Non	En fuite	Suspect	NA	Non	Non	Non fait	Non fait	Oui	11-juin-12	11-juin-12	18-juin-12	2-juil.-12
11-juin-12	M	NR	30-mai-12	Oui	Non	Non	2	Non	Non	Oui	Non	Superficielle	Oui	Chien	11-juin-12	Begoua	Begoua	PK 12	Non	En fuite	Suspect	NA	Non	Non	Non fait	Non fait	Oui	11-juin-12	11-juin-12	18-juin-12	2-juil.-12
31-mai-12	M	86	30-mai-12	Oui	Non	Non	NR	Non	Non	Oui	Non	NR	NR	Chien	30-mai-12	Hors Bangui	OMBELLA M'POKO	BOSSEMBELE	NA	En fuite	NA	NA	Non	Non	Non fait	Non fait	Oui	31-mai-12	31-mai-12	5-juin-12	19-juin-12
31-mai-12	F	7	30-mai-12	Oui	Non	Non	2	Non	Oui	Oui	Non	Superficielle	Non	Chien	31-mai-12	Bangui	3eArr	FATIMA	Non	En observation	Dcs de l'animal	6-juin-12	Non	Non	Non fait	Non fait	Oui	6-juin-12	6-juin-12	13-mai-12	27-juin-12
31-mai-12	M	NR	30-mai-12	Oui	Non	Non	NR	Non	Non	Oui	Non	NR	NR	Chien	30-mai-12	Bangui	5eArr	KAYA	NA	En fuite	NA	NA	Non	Non	Non fait	Non fait	Oui	31-mai-12	31-mai-12	5-juin-12	19-juin-12
08-juin-12	M	3	30-mai-12	Oui	Non	Non	4	Non	Non	Non	Oui	Superficielle	Non	Chien	08-juin-12	Bangui	5eArr	WALINGBA	Non	En observation	NA	NA	Non	Non	Non fait	Non fait	Oui	30-mai-12	30-mai-12	NA	NA
11-juin-12	F	NR	31-mai-12	Oui	Non	Non	2	Non	Non	Oui	Oui	Superficielle	Non	Chien	11-juin-12	Begoua	Begoua	PK 12	Non	En fuite	Suspect	NA	Non	Non	Non fait	Non fait	Oui	11-juin-12	11-juin-12	18-juin-12	2-juil.-12
11-juin-12	M	NR	31-mai-12	Oui	Non	Non	2	Non	Non	Oui	Non	Superficielle	Non	Chien	11-juin-12	Begoua	Begoua	PK 12	Non	En fuite	Suspect	NA	Non	Non	Non fait	Non fait	Oui	11-juin-12	11-juin-12	18-juin-12	2-juil.-12
11-juin-12	F	NR	31-mai-12	Oui	Non	Non	NR	Non	Non	Oui	Non	Superficielle	NR	Chien	11-juin-12	Begoua	Begoua	PK 12	NA	En fuite	Suspect	NA	Non	Non	Non fait	Non fait	Oui	11-juin-12	11-juin-12	18-juin-12	2-juil.-12
11-juin-12	M	NR	31-mai-12	Oui	Non	Non	NR	Non	Non	Oui	Non	NR	NR	Chien	11-juin-12	Begoua	Begoua	PK 12	NA	Abattu	Suspect	31-mai-12	Oui	Non	Pos	Non fait	Oui	11-juin-12	11-juin-12	18-juin-12	NA
05-juin-12	M	34	31-mai-12	Oui	Non	Non	Multiples	Non	Non	Oui	Non	Superficielle	NR	Chien	05-juin-12	Bangui	4eArr	FOUH	NA	En fuite	Suspect	NA	Non	Non	Non fait	Non fait	Oui	5-juin-12	5-juin-12	12-juin-12	3-juil.-12
12-juin-12	F	NR	Environ 1 mois	Oui	Non	Non	NR	Non	Oui	Non	Non	NR	NR	Chien	12-juin-12	Bangui	3eArr	FATIMA	NA	Abattu	NA	14-mai-12	Non	Non	Non fait	Non fait	Oui	12-juin-12	12-juin-12	19-juin-12	3-juil.-12
18-juin-12	F	8	30-mai-12	Oui	Non	Non	NR	Non	Non	Oui	Non	NR	NR	Chien	18-juin-12	Hors Bangui	OUHAM	BOSSANGOA	NA	Abattu	NA	30-mai-12	Non	Non	Non fait	Non fait	Oui	18-juin-12	18-juin-12	25-juin-12	9-juil.-12
04-juin-12	F	NR	01-juin-12	Oui	Non	Non	1	Non	Non	Oui	Non	Superficielle	Non	Chien	04-juin-12	Bangui	8eArr	NGONGONON	Non	En observation	NA	NA	Non	Non	Non fait	Non fait	Oui	4-juin-12	4-juin-12	NA	NA
05-juin-12	F	10	02-juin-12	Oui	Non	Non	1	Non	Non	Oui	Non	Superficielle	Non	Chien	05-juin-12	Bangui	8eArr	GALABADJA	NA	En fuite	Suspect	NA	Non	Non	Non fait	Non fait	Oui	5-juin-12	5-juin-12	NA	NA
05-juin-12	M	46	02-juin-12	Oui	Non	Non	1	Non	Oui	Non	Non	Superficielle	NR	Chien	05-juin-12	Bangui	8eArr	GALABADJA	NA	En fuite	Suspect	NA	Non	Non	Non fait	Non fait	Oui	5-juin-12	5-juin-12	15-mai-12	3-juil.-12
05-juin-12	M	8	02-juin-12	Oui	Non	Non	1	Non	Oui	Non	Non	Profonde	NR	Chien	05-juin-12	Bangui	8eArr	GALABADJA	NA	En fuite	Suspect	NA	Non	Non	Non fait	Non fait	Oui	5-juin-12	5-juin-12	12-juin-12	NA
04-juin-12	F	28	02-juin-12	Oui	Non	Non	1	Non	Non	Oui	Non	Superficielle	Non	Chien	04-juin-12	Bangui	3eArr	FONDO	Non	En observation	NA	NA	Non	Non	Non fait	Non fait	Oui	2-juin-12	2-juin-12	NA	NA
05-juin-12	F	3	02-juin-12	Oui	Non	Non	Multiples	Non	Oui	Non	Non	Profonde	Non	Chien	02-juin-12	Bangui	4eArr	GOBONGO	NA	Abattu	NA	NA	Non	Non	Non fait	Non fait	Oui	5-juin-12	5-juin-12	12-juin-12	26-juin-12
09-juin-12	M	NR	02-juin-12	Oui	Non	Non	1	Non	Non	Non	Oui	Superficielle	Non	Chien	09-juin-12	Begoua	Begoua	PK 13 ROUTE DAMARA	Non	En observation	NA	NA	Non	Non	Non fait	Non fait	Oui	2-juin-12	2-juin-12	NA	NA
06-aot-12	M	12	02-juin-12	Oui	Non	Non	NR	Non	Non	Oui	Non	NR	NR	Chien	06-aot-12	Begoua	Begoua	PK 10	NA	En fuite	NA	NA	Non	Non	Non fait	Non fait	Oui	6-aot-12	6-aot-12	14-aot-12	27-aot-12
12-juin-12	F	NR	03-juin-12	Oui	Non	Non	1	Non	Non	Oui	Non	Profonde	Non	Chien	12-juin-12	Bangui	5eArr	BANGUI M'POKO	Oui	En observation	NA	NA	Non	Non	Non fait	Non fait	Oui	3-juin-12	3-juin-12	NA	NA
05-juin-12	M	66	03-juin-12	Oui	Non	Non	2	Non	Non	Oui	Non	Superficielle	Ne sait pas	Chien	05-juin-12	Bangui	5eArr	WALINGBA	Ne sait pas	En observation	Sain	NA	Non	Non	Non fait	Non fait	NA	NA	5-juin-12	NA	NA
05-juin-12	M	NR	03-juin-12	Oui	Non	Non	2	Non	Non	Oui	Non	Superficielle	Non	Chien	05-juin-12	Begoua	Begoua	CITE GOLF	Oui	En observation	NA	NA	Non	Non	Non fait	Non fait	Non	Non	NA	NA	NA
05-juin-12	F	45	05-juin-12	Non	Oui	Non	2	Non	Non	Oui	Non	Superficielle	Non	Chien	05-juin-12	Bangui	5eArr	GARBA	Non	En observation	NA	NA	Non	Non	Non fait	Non fait	Oui	5-juin-12	5-juin-12	NA	NA
11-juin-12	M	9	05-juin-12	Oui	Non	Non	NR	Non	Oui	Non	Non	NR	NR	Chien	11-juin-12	Bangui	3eArr	CASTORS	NA	Abattu	NA	NA	Oui	12/013	Pos	2.1	Oui	14-juin-12	14-juin-12	21-juin-12	5-juil.-12
11-juin-12	M	22	06-juin-12	Oui	Non	Non	NR	Non	Non	Oui	Non	NR	NR	Chien	11-juin-12	Bangui	3eArr	CASTORS	NA	Abattu	NA	6-juin-12	Oui	12/013	Pos	2.1	Oui	11-juin-12	11-juin-12	18-juin-12	2-juil.-12
15-juin-12	M	NR	06-juin-12	Oui	Non	Non	2	Non	Non	Oui	Non	Superficielle	Non	Chien	15-juin-12	Bangui	1erArr	CITE ASECNR	NA	En observation	NA	NA	Non	Non	Non fait	Non fait	Non	Non	NA	NA	NA
08-juin-12	M	7	07-juin-12	Oui	Non	Non	NR	Non	Oui	Oui	Non	NR	NR	Chien	07-juin-12	Bangui	7eArr	NGATOUA	NA	Abattu	NA	7-juin-12	Oui	Non	Pos	Non fait	Oui	8-juin-12	8-juin-12	15-juin-12	2-juil.-12
08-juin-12	F	9	07-juin-12	Oui	Non	Non	NR	Non	Non	Oui	Non	Profonde	Oui	Chien	08-juin-12	Bangui	4eArr	GOBONGO	Non	En observation	NA	NA	Non	Non	Non fait	Non fait	NA	NA	NA	NA	NA
12-juin-12	F	NR	07-juin-12	Oui	Non	Non	NR	Non	Non	Oui	Non	NR	NR	Chien	12-juin-12	Hors Bangui	OMBELLA M'POKO	BOKPALE (BOSSEMBELE)	Non	Abattu	NA	NA	Non	Non	Non fait	Non fait	Oui	12-juin-12	12-juin-12	19-juin-12	3-juil.-12
12-juin-12	M	4	07-juin-12	Oui	Non	Non	NR	Non	Non	Non	Oui	NR	NR	Chien	12-juin-12	Hors Bangui	OMBELLA M'POKO	BOSSEMBELE	NA	En fuite	NA	NA	Non	Non	Non fait	Non fait	Oui	12-juin-12	12-juin-12	19-juin-12	3-juil.-12
12-juin-12	F	NR	10-juin-12	Oui	Non	Non	NR	Non	Non	Oui	Non	NR	NR	Chien	12-juin-12	Bangui	7eArr	NGARAGBA	NA	Abattu	NA	NA	Non	Non	Non fait	Non fait	Oui	12-juin-12	12-juin-12	19-juin-12	3-juil.-12
19-juin-12	M	10	11-juin-12	Oui	Non	Non	NR	Non	Non	Oui	Non	NR	NR	Chien	19-juin-12	Bangui	3eArr	FATIMA	NA	Abattu	Suspect	11-juin-12	Oui	12/014	Pos	2.1	Oui	19-juin-12	19-juin-12	26-juin-12	10-juil.-12
19-juin-12	F	8	11-juin-12	Oui	Non	Non	NR	Non	Non	Oui	Non	NR	NR	Chien	19-juin-12	Bangui	3eArr	FATIMA	NA	Abattu	Suspect	11-juin-12	Oui	12/014	Pos	2.1	Oui	19-juin-12	19-juin-12	26-juin-12	17-juil.-12
19-juin-12	F	17	11-juin-12	Oui	Non	Non	NR	Non	Non	Oui	Non	NR	NR	Chien	19-juin-12	Bangui	3eArr	FATIMA	NA	Abattu	Suspect	11-juin-12	Oui	12/014	Pos	2.1	Oui	19-juin-12	19-juin-12	26-juin-12	10-juil.-12
14-juin-12	M	NR	11-juin-12	Oui	Non	Non	NR	Non	Oui	Non	Non	NR	NR	Chien	14-juin-12	Bangui	3eArr	FATIMA	NA	Abattu	Suspect	11-juin-12	Oui	12/014	Pos	2.1	Oui	14-juin-12	14-juin-12	21-juin-12	5-juil.-12
20-juin-12	M	22	11-juin-12	Oui	Non	Non	NR	Non	Oui	Non	Non	NR	NR	Chien	20-juin-12	Bangui	3eArr	FATIMA	NA	En fuite	NA	NA	Non	Non	Non fait	Non fait	Oui	20-juin-12	20-juin-12	27-juin-12	11-juil.-12
31-juil-12	F	8	11-juin-12	Oui	Non	Non	2	Non	Non	Non	Oui	Profonde	Non	Chien	31-juil-12	Hors Bangui	OUHAM	BOSSANGOA	NA	Abattu	NA	11-juin-12	Non	Non	Non fait	Non fait	Oui	31-juil.-12	31-juil.-12	7-aot-12	21-aot-12
13-juin-12	M	9	12-juin-12	Oui	Non	Non	NR	Oui	Non	Non	Non	NR	NR	Chien	13-juin-12	Bangui	3eArr	CATTIN	NA	Abattu	NA	12-juin-12	Non	Non	Non fait	Non fait	Oui	13-juin-12	13-juin-12	20-juin-12	11-juil.-12
14-juin-12	F	NR	13-juin-12	Oui	Non	Non	NR	Non	Oui	Non	Non	NR	NR	Chien	26-juin-12	Bangui	6eArr	GUITANGOLA	NA	En fuite	NA	NA	Non	Non	Non fait	Non fait	Oui	19-juin-12	19-juin-12	26-juin-12	10-juil.-12
19-juin-12	F	NR	13-juin-12	Oui	Non	Non	1	Non	Non	Oui	Non	Superficielle	Non	Chien	19-juin-12	Bangui	4eArr	BOY-RABE	Non	En observation	NA	NA	Non	Non	Non fait	Non fait	Oui	13-juin-12	NA	NA	NA
24-juil-12	M	46	13-juin-12	Oui	Non	Non	2	Non	Non	Oui	Non	Profonde	Oui	Chien	24-juil-12	Hors Bangui	NRNR-GRIBIZI	KAGA-BANDORO	NA	En fuite	NA	NA	Non	Non	Non fait	Non fait	Oui	24-juil.-12	24-juil.-12	31-juil.-12	14-aot-12
18-juin-12	M	NR	15-juin-12	Oui	Non	Non	4	Non	Non	Oui	Non	Superficielle	Oui	Chien	18-juin-12	Bangui	8eArr	NGONGONON	Non	En observation	NA	NA	Non	Non	Non fait	Non fait	Oui	18-juin-12	18-juin-12	NA	NA
18-juin-12	M	NR	16-juin-12	Oui	Non	Non	NR	Oui	Non	Non	Non	NR	NR	Chien	18-juin-12	Bangui	2eArr	SICA 2	NA	Abattu	NA	16-juin-12	Non	Non	Non fait	Non fait	Oui	18-juin-12	18-juin-12	25-juin-12	9-juil.-12
18-juin-12	M	22	16-juin-12	Oui	Non	Non	NR	Non	Oui	Non	Non	NR	NR	Chien	18-juin-12	Bangui	6eArr	KPETENE	NA	En fuite	NA	NA	Non	Non	Non fait	Non fait	Oui	18-juin-12	18-juin-12	25-juin-12	9-juil.-12
18-juin-12	M	NR	16-juin-12	Oui	Non	Non	3	Non	Non	Oui	Non	NR	Non	Chien	18-juin-12	Bangui	4eArr	FOUH	Non	En observation	NA	NA	Non	Non	Non fait	Non fait	Oui	16-juin-12	16-juin-12	NA	NA
18-juin-12	M	NR	16-juin-12	Non	Oui	Non	2	Non	Non	Oui	Non	Superficielle	Non	Chien	18-juin-12	Bangui	8eArr	GALABADJA	NA	En observation	NA	NA	Non	Non	Non fait	Non fait	NA	NA	NA	NA	NA
20-juin-12	F	7	16-juin-12	Oui	Non	Non	NR	Non	Non	Non	Oui	NR	Non	Chien	20-juin-12	Bangui	3eArr	FATIMA	NA	En fuite	NA	NA	Non	Non	Non fait	Non fait	Oui	20-juin-12	20-juin-12	27-juin-12	11-juil.-12
18-juin-12	F	3	16-juin-12	Oui	Non	Non	1	Non	Non	Oui	Non	Profonde	Oui	Chien	18-juin-12	Bangui	3eArr	FATIMA	Non	En observation	NA	NA	Oui	12/015	Pos	2.1	Oui	21-juin-12	21-juin-12	28-juin-12	12-juil.-12
20-juin-12	F	10	16-juin-12	Oui	Non	Non	NR	Non	Oui	Non	Non	NR	NR	Chien	20-juin-12	Bangui	3eArr	FATIMA	NA	En fuite	NA	NA	Non	Non	Non fait	Non fait	Oui	20-juin-12	20-juin-12	27-juin-12	11-juil.-12
18-juin-12	F	NR	16-juin-12	Oui	Non	Non	3	Non	Non	Non	Oui	Superficielle	Non	Chien	19-juin-12	Bangui	8eArr	 COMBATTANT	Non	En observation	NA	NA	Non	Non	Non fait	Non fait	Oui	19-juin-12	19-juin-12	NA	NA
20-juil-12	F	32	17-juin-12	Oui	Non	Non	NR	Non	Non	Oui	Non	NR	NR	Chien	20-juil-12	Bangui	6eArr	KPETENE	NA	Abattu	Suspect	17-juil.-12	Non	Non	Non fait	Non fait	Oui	19-juil.-12	19-juil.-12	26-juil.-12	9-aot-12
18-juin-12	M	19	18-juin-12	Oui	Non	Non	2	Non	Non	Oui	Non	Profonde	Oui	Chien	18-juin-12	Bangui	3eArr	FATIMA	Non	En observation	NA	NA	Oui	12/015	Pos	2.1	Oui	18-juin-12	21-juin-12	28-juin-12	12-juil.-12
18-juin-12	M	52	18-juin-12	Oui	Non	Non	3	Non	Oui	Non	Non	Profonde	Non	Chien	18-juin-12	Bangui	3eArr	FATIMA	Non	En observation	NA	NA	Oui	12/015	Pos	2.1	Oui	18-juin-12	21-juin-12	28-juin-12	12-juil.-12
19-juin-12	M	NR	18-juin-12	Oui	Non	Non	1	Non	Non	Oui	Non	Superficielle	Non	Chien	19-juin-12	Bangui	4eArr	GOBONGO	Non	En observation	NA	NA	Non	Non	Non fait	Non fait	Oui	18-juin-12	18-juin-13	NA	NA
21-juin-12	M	12	18-juin-12	Oui	Non	Non	4	Non	Oui	Non	Non	Superficielle	Non	Chien	21-juin-12	Bangui	3eArr	KM5	Non	En observation	NA	NA	Non	Non	Non fait	Non fait	Non	Non	NA	NA	NA
21-juin-12	M	33	18-juin-12	Oui	Non	Non	1	Non	Non	Oui	Non	Superficielle	Non	Chien	21-juin-12	Bangui	5eArr	NGBENGUEWE	Non	En observation	NA	NA	Non	Non	Non fait	Non fait	Non	Non	NA	NA	NA
20-juin-12	M	9	19-juin-12	Oui	Non	Non	1	Non	Non	Oui	Non	Superficielle	Non	Chien	20-juin-12	Bangui	5eArr	BAZANGA	Non	En observation	NA	NA	Non	Non	Non fait	Non fait	Oui	19-juin-12	19-juin-12	NA	NA
21-juin-12	F	NR	19-juin-12	Oui	Non	Non	3	Non	Non	Oui	Non	Profonde	Non	Chien	21-juin-12	Bangui	6eArr	GBANIKOLA	Non	En observation	NA	NA	Non	Non	Non fait	Non fait	Non	Non	NA	NA	NA
27-juin-12	M	56	19-juin-12	Oui	Non	Non	2	Non	Non	Oui	Non	Profonde	NR	Chien	27-juin-12	Hors Bangui	OUAKA	GRIMARI (NGOULINGA)	NA	Abattu	NA	19-juin-12	Non	Non	Non fait	Non fait	Oui	27-juin-12	27-juin-12	4-juil.-12	NA
25-juin-12	F	34	20-juin-12	Oui	Non	Non	2	Non	Non	Oui	Non	Superficielle	Oui	Chien	25-juin-12	Bangui	4eArr	GOBONGO	Non	En observation	NA	NA	Non	Non	Non fait	Non fait	Non	Non	NA	NA	NA
27-juin-12	M	37	20-juin-12	Oui	Non	Non	NR	Non	Non	Oui	Non	NR	NR	Chien	27-juin-12	Bangui	8eArr	GALABADJA	NA	Abattu	NA	20-juin-12	Non	Non	Non fait	Non fait	Oui	27-juin-12	27-juin-12	4-juil.-12	18-juil.-12
09-juil-12	F	NR	21-juin-12	Oui	Non	Non	4	Non	Oui	Non	Non	Profonde	Non	Chien	09-juil-12	Bangui	4eArr	BOY-RABE	Non	Abattu	Suspect	2-juil.-12	Oui	Non	Pos	Non fait	Oui	9-juil.-12	9-juil.-12	17-juil.-12	1-aot-12
09-juil-12	F	7	21-juin-12	Oui	Oui	Non	2	Non	Oui	Non	Non	Profonde	Non	Chien	09-juil-12	Bangui	4eArr	BOY-RABE	Non	Abattu	Suspect	2-juil.-12	Oui	Non	Pos	Non fait	Oui	9-juil.-12	9-juil.-12	17-juil.-12	1-aot-12
09-juil-12	M	NR	21-juin-12	Oui	Non	Non	2	Non	Non	Oui	Non	Superficielle	Oui	Chien	09-juil-12	Bangui	4eArr	BOY-RABE	Non	Abattu	Suspect	2-juil.-12	Oui	Non	Pos	Non fait	Oui	9-juil.-12	9-juil.-12	17-juil.-12	1-aot-12
28-juin-12	M	NR	21-juin-12	Oui	Non	Non	1	Non	Non	Oui	Non	Profonde	Non	Chien	28-juin-12	Bangui	4eArr	GOBONGO	Non	En observation	NA	NA	Non	Non	Non fait	Non fait	Oui	21-juin-12	21-juin-12	NA	NA
24-aot-12	M	35	21-juin-12	Oui	Non	Non	1	Non	Oui	Non	Non	Superficielle	Non	Chien	27-juin-12	Bangui	4eArr	FOUH	Non	Abattu	Suspect	27-juin-12	Oui	Non	NA	Non fait	Oui	24-aot-12	24-aot-12	31-aot-12	14-sept.-12
10-aot-12	F	6	22-juin-12	Oui	Non	Non	NR	Non	Non	Oui	Non	NR	NR	Chien	10-aot-12	Bangui	4eArr	BOY-RABE	NA	Abattu	NA	NA	Non	Non	Non fait	Non fait	Non	Non	NA	NA	NA
25-juin-12	F	39	23-juin-12	Oui	Non	Non	3	Non	Oui	Non	Non	NR	NR	Chien	25-juin-12	Bangui	3eArr	CATTIN	NA	Abattu	NA	23-juin-12	Non	Non	Non fait	Non fait	Oui	25-juin-12	25-juin-12	2-juil.-12	16-juil.-12
25-juin-12	M	NR	23-juin-12	Oui	Non	Non	1	Non	Non	Oui	Non	Superficielle	Non	Chien	25-juin-12	Bangui	4eArr	FOUH	Oui	En observation	Sain	NA	Non	Non	Non fait	Non fait	Oui	23-juin-12	23-juin-12	NA	NA
9-juil.-12	F	NR	23-juin-12	Oui	Non	Non	NR	Non	Non	Oui	Non	NR	NR	Chien	9-juil.-12	Bangui	7eArr	KASSAI	NA	En observation	NA	NA	Non	Non	Non fait	Non fait	Non	Non	NA	NA	NA
26-juin-12	M	29	23-juin-12	Oui	Non	Non	NR	Non	Non	Oui	Non	NR	NR	Chien	26-juin-12	Bangui	6eArr	PETEVO	NA	Abattu	NA	23-juin-12	Non	Non	Non fait	Non fait	Oui	26-juin-12	26-juin-12	3-juil.-12	NA
27-juin-12	F	NR	24-juin-12	Oui	Non	Non	1	Non	Non	Non	Oui	Superficielle	Non	Chien	27-juin-12	Bangui	2eArr	SAIDOU	Non	En observation	NA	NA	Non	Non	Non fait	Non fait	Oui	24-juin-12	24-juin-12	NA	NA
25-juin-12	F	22	25-juin-12	Oui	Non	Non	2	Non	Non	Oui	Non	NR	NR	Chien	25-juin-12	Bangui	2eArr	SICA 2	NA	Abattu	NA	25-juin-12	Non	Non	Non fait	Non fait	Oui	25-juin-12	25-juin-12	2-juil.-12	16-juil.-12
03-juil-12	F	8	25-juin-12	Oui	Non	Non	2	Non	Oui	Non	Oui	Superficielle	Oui	Chien	28-juin-12	Bangui	4eArr	BOY-RABE	Non	En observation	NA	3-juil.-12	Non	Non	Non fait	Non fait	Oui	3-juil.-12	3-juil.-12	10-juil.-12	24-juil.-12
03-juil-12	M	5	25-juin-12	Oui	Non	Non	NR	Non	Non	Oui	Non	NR	NR	Chien	28-juin-12	Bangui	4eArr	BOY-RABE	NA	Abattu	NA	3-juil.-12	Non	Non	Non fait	Non fait	Oui	3-juil.-12	3-juil.-12	10-juil.-12	NA
26-juin-12	M	2	25-juin-12	Oui	Non	Non	NR	Non	Non	Non	Oui	NR	NR	Chien	26-juin-12	Bangui	2eArr	SICA 2	NA	En fuite	NA	NA	Non	Non	Non fait	Non fait	Oui	26-juin-12	3-juil.-12	3-juil.-12	17-juil.-12
26-juin-12	F	52	25-juin-12	Oui	Non	Non	NR	Non	Non	Oui	Non	NR	NR	Chien	26-juin-12	Bangui	2eArr	SICA 2	NA	En fuite	NA	NA	Non	Non	Non fait	Non fait	Oui	26-juin-12	26-juin-12	3-juil.-12	17-juil.-12
27-juin-12	M	66	25-juin-12	Oui	Non	Non	NR	Non	Oui	Non	Non	NR	NR	Chien	27-juin-12	Bangui	5eArr	BENZ-VI	NA	Abattu	NA	25-juin-12	Non	Non	Non fait	Non fait	Oui	28-juin-12	28-juin-12	5-juil.-12	19-juil.-12
29-juin-12	M	NR	25-juin-12	Oui	Non	Non	NR	Non	Non	Oui	Non	NR	NR	Chien	29-juin-12	Bangui	6eArr	MANDJA OTTO	NA	Abattu	NA	25-juin-12	Oui	12/017	Pos	2.2	Oui	29-juin-12	29-juin-12	NA	NA
12-juil-12	M	11	25-juin-12	Oui	Non	Non	NR	Non	Non	Oui	Non	NR	NR	Chien	12-juil-12	Bangui	3eArr	FATIMA	NA	En fuite	NA	NA	Non	Non	Non fait	Non fait	Oui	12-juil.-12	12-juil.-12	19-juil.-12	2-aot-12
29-juin-12	M	12	26-juin-12	Oui	Non	Non	NR	Non	Oui	Non	Non	NR	NR	Chien	29-juin-12	Bangui	6eArr	MANDJA OTTO	NA	En observation	NA	NA	Oui	12/017	Pos	2.2	Oui	29-juin-12	29-juin-12	5-juil.-12	20-juil.-12
27-juin-12	F	2	26-juin-12	Oui	Non	Non	NR	Oui	Non	Non	Non	NR	NR	Chien	27-juin-12	Bangui	8eArr	GALABADJA	NA	Abattu	NA	26-juin-12	Non	Non	Non fait	Non fait	Oui	27-juin-12	27-juin-12	4-juil.-12	18-juil.-12
27-juin-12	M	29	26-juin-12	Oui	Non	Non	NR	Non	Non	Non	Oui	NR	NR	Chien	27-juin-12	Bangui	8eArr	GALABADJA	NA	Abattu	NA	26-juin-12	Non	Non	Non fait	Non fait	Oui	27-juin-12	27-juin-12	4-juil.-12	18-juil.-12
27-juin-12	M	4	26-juin-12	Oui	Non	Non	NR	Non	Non	Non	Oui	NR	NR	Chien	27-juin-12	Bangui	8eArr	GALABADJA	NA	Abattu	NA	26-juin-12	Non	Non	Non fait	Non fait	Oui	27-juin-12	27-juin-12	4-juil.-12	18-juil.-12
27-juin-12	M	17	26-juin-12	Non	Oui	Non	NR	NR	NR	NR	NR	NR	NR	Chien	27-juin-12	Bangui	6eArr	MANDJA OTTO	NA	Abattu	NA	26-juin-12	Oui	12/017	Pos	2.2	Oui	26-juin-12	26-juin-12	5-juil.-12	20-juil.-12
30-juin-12	M	NR	26-juin-12	Oui	Non	Non	4	Non	Oui	Non	Non	Profonde	Oui	Chien	30-juin-12	Bangui	3eArr	KM5	Non	En observation	NA	NA	Non	Non	Non fait	Non fait	Oui	26-juin-12	26-juin-12	NA	NA
29-juin-12	F	8	26-juin-12	Oui	Non	Non	NR	Non	Oui	Non	Non	NR	NR	Chien	27-juin-12	Bangui	6eArr	MANDJA OTTO	NA	Abattu	NA	26-juin-12	Oui	12/017	Pos	2.2	Oui	29-juin-12	29-juin-12	5-juil.-12	20-juil.-12
29-juin-12	M	15	26-juin-12	Oui	Non	Non	NR	Non	Non	Oui	Non	NR	NR	Chien	29-juin-12	Bangui	6eArr	MANDJA OTTO	NA	Abattu	NA	26-juin-12	Oui	12/017	Pos	2.2	Oui	29-juin-12	29-juin-12	5-juil.-12	20-juil.-12
02-juil-12	F	NR	26-juin-12	Oui	Non	Non	NR	Non	Non	Oui	Non	NR	NR	Chien	02-juil-12	Hors Bangui	OUHAM PENDE	PAOUA	NA	En fuite	NA	NA	Non	Non	Non fait	Non fait	Oui	2-juil.-12	2-juil.-12	9-juil.-12	24-juil.-12
27-juin-12	M	11	27-juin-12	Oui	Non	Non	NR	Non	Oui	Non	Non	NR	NR	Chien	27-juin-12	Bimbo	Bimbo	Bimbo	NA	En fuite	Suspect	NA	Non	Non	Non fait	Non fait	Oui	27-juin-12	27-juin-12	4-juil.-12	18-juil.-12
29-juin-12	M	9	28-juin-12	Non	Oui	Non	1	Non	Non	Oui	Non	Superficielle	Non	Chien	29-juin-12	Bangui	4eArr	CITE JEAN XXIII	Non	En observation	NA	NA	Non	Non	Non fait	Non fait	Oui	28-juin-12	28-juin-12	NA	NA
05-juil-12	M	20	28-juin-12	Oui	Non	Non	2	Non	Oui	Non	Non	NR	NR	Chien	05-juil-12	Bangui	5eArr	BAZANGA	NA	Mort naturelle	NA	3-juil.-12	Non	Non	Non fait	Non fait	Oui	5-juil.-12	5-juil.-12	12-juil.-12	26-juil.-12
5-juil.-12	F	NR	28-juin-12	Oui	Non	Non	1	Non	Non	Oui	Non	Superficielle	Non	Chien	5-juil.-12	Bangui	3eArr	MAKAMBO (KM5)	Non	En observation	NA	NA	Non	Non	Non fait	Non fait	Non	Non	NA	NA	NA
02-juil-12	F	11	29-juin-12	Oui	Non	Non	NR	Non	Oui	Oui	Non	NR	NR	Chien	02-juil-12	Begoua	Begoua	PK 10	NA	En fuite	NA	NA	Non	Non	Non fait	Non fait	Oui	2-juil.-12	2-juil.-12	9-juil.-12	23-juil.-12
03-juil-12	F	NR	29-juin-12	Oui	Non	Non	1	Non	Non	Oui	Non	Superficielle	Non	Chien	03-juil-12	Bangui	7eArr	 KASSAI	Non	En observation	NA	NA	Non	Non	Non fait	Non fait	Non	Non	NA	NA	NA
03-juil-12	M	NR	29-juin-12	Oui	Non	Non	2	Non	Non	Non	Oui	Superficielle	Non	Chien	03-juil-12	Bangui	4eArr	BOY-RABE	Oui	En observation	NA	NA	Non	Non	Non fait	Non fait	Oui	29-juin-12	29-juin-12	NA	NA
04-juil-12	M	NR	29-juin-12	Oui	Non	Non	2	Non	Non	Oui	Non	Profonde	NR	Chien	04-juil-12	Bangui	1erArr	SICA 1	NA	Abattu	NA	29-juin-12	Non	Non	Non fait	Non fait	Oui	4-juil.-12	4-juil.-12	11-juil.-12	25-juil.-12
04-juil-12	M	NR	29-juin-12	Oui	Non	Non	3	Non	Non	Oui	Non	NR	NR	Chien	04-juil-12	Bangui	1erArr	SICA 1	NA	Abattu	NA	29-juin-12	Non	Non	Non fait	Non fait	Oui	4-juil.-12	4-juil.-12	11-juil.-12	25-juil.-12
5-juil.-12	M	4	29-juin-12	Non	Oui	Non	1	Non	Non	Oui	Non	Superficielle	Oui	Chien	5-juil.-12	Bangui	8eArr	NGONGONON	Non	En observation	NA	NA	Non	Non	Non fait	Non fait	Non	Non	NA	NA	NA
03-juil-12	F	5	30-juin-12	Oui	Non	Non	NR	Non	Oui	Non	Oui	NR	NR	Chien	03-juil-12	Bangui	1erArr	SICA 1	NA	Abattu	NA	30-juin-12	Non	Non	Non fait	Non fait	Oui	3-juil.-12	3-janv.-12	10-juil.-12	24-juil.-12
03-juil-12	M	NR	30-juin-12	Oui	Non	Non	NR	Non	Non	Oui	Non	NR	NR	Chien	03-juil-12	Bangui	3eArr	FATIMA	NA	Abattu	NA	30-juin-12	Non	Non	Non fait	Non fait	Oui	3-juil.-12	3-juil.-12	10-juil.-12	24-juil.-12
04-juil-12	F	16	30-juin-12	Oui	Non	Non	NR	Non	Oui	Non	Non	NR	NR	Chien	04-juil-12	Bangui	4eArr	CITE JEAN XXIII	NA	En fuite	NA	NA	Non	Non	Non fait	Non fait	Oui	4-juil.-12	4-juil.-12	11-juil.-12	25-juil.-12
19-juin-12	F	NR	Environ 1 semaine	Oui	Non	Non	1	Non	Non	Oui	Non	Profonde	Non	Chien	19-juin-12	Bangui	4eArr	GOBONGO	Non	En observation	NA	NA	Non	Non	Non fait	Non fait	Oui	18-juin-12	NA	NA	NA
02-juil-12	M	30	01-juil-12	Oui	Non	Non	1	Non	Non	Oui	Non	Superficielle	Oui	Chien	02-juil-12	Bangui	3eArr	RAMANDJI	Non	En observation	NA	NA	Non	Non	Non fait	Non fait	Oui	1-juil.-12	NA	NA	NA
03-juil-12	M	NR	01-juil-12	Oui	Non	Non	2	Non	Non	Oui	Non	Superficielle	Non	Chien	03-juil-12	Bangui	8eArr	GALABADJA	Non	En observation	NA	NA	Non	Non	Non fait	Non fait	Oui	1-juil.-12	1-juil.-12	NA	NA
04-juil-12	M	NR	01-juil-12	Oui	Non	Non	NR	Non	Non	Oui	Non	NR	NR	Chien	04-juil-12	Bangui	4eArr	BOY-RABE	NA	En fuite	NA	NA	Non	Non	Non fait	Non fait	Oui	4-juil.-12	4-juil.-12	12-juil.-12	26-juil.-12
4-juil.-12	M	NR	2-juil.-12	Oui	Non	Non	3	Non	Oui	Non	Non	Superficielle	Non	Chien	4-juil.-12	Bangui	3eArr	BEA-REX	Non	En observation	NA	NA	Non	Non	Non fait	Non fait	Non	Non	NA	NA	NA
05-juil-12	F	3	02-juil-12	Oui	Non	Non	NR	Non	Non	Non	Oui	NR	NR	Chien	05-juil-12	Bangui	4eArr	GOBONGO	NA	En fuite	NA	NA	Non	Non	Non fait	Non fait	Oui	5-juil.-12	5-juil.-12	12-juil.-12	26-juil.-12
04-juil-12	M	4	02-juil-12	Oui	Non	Non	NR	Non	Oui	Non	Non	NR	NR	Chien	04-juil-12	Bangui	4eArr	GOBONGO	NA	En fuite	NA	NA	Non	Non	Non fait	Non fait	Oui	4-juil.-12	4-juil.-12	12-juil.-12	25-juil.-12
12-juil.-12	M	11	2-juil.-12	Oui	Non	Non	NR	Non	Non	Oui	Non	Profonde	Oui	Chien	12-juil.-12	Bangui	3eArr	FATIMA	Non	En observation	NA	NA	Non	Non	Non fait	Non fait	Oui	2-juil.-12	2-juil.-12	NA	NA
5-juil.-12	M	NR	3-juil.-12	Oui	Non	Non	1	Non	Non	Oui	Non	Superficielle	Non	Chien	5-juil.-12	Bangui	4eArr	CITE JEAN XXIII	Non	En observation	NA	NA	Non	Non	Non fait	Non fait	Non	Non	NA	NA	NA
05-juil-12	F	NR	03-juil-12	Oui	Non	Non	NR	Non	Non	Oui	Non	NR	NR	Chien	05-juil-12	Bangui	5eArr	WALINGBA	NA	En fuite	NA	NA	Non	Non	Non fait	Non fait	Oui	5-juil.-12	5-juil.-12	12-juil.-12	26-mai-12
9-juil.-12	F	NR	3-juil.-12	Oui	Non	Non	1	Non	Non	Oui	Non	Superficielle	Non	Chien	3-juil.-12	Bangui	8eArr	GALABADJA	Non	En observation	NA	NA	Non	Non	Non fait	Non fait	Oui	9-juil.-12	9-juil.-12	NA	NA
17-juil.-12	F	NR	4-juil.-12	Oui	Non	Non	1	Non	Non	Oui	Non	Profonde	Non	Chien	17-juil.-12	Bimbo	Bimbo	Bimbo	Non	En observation	NA	NA	Non	Non	Non fait	Non fait	Non	Non	NA	NA	NA
7-sept.-12	M	8	4-juil.-12	Oui	Non	Non	2	Non	Non	Oui	Non	Superficielle	Non	Chien	6-sept.-12	Bangui	4eArr	FOUH	Non	En observation	NA	NA	Non	Non	Non fait	Non fait	Oui	4-sept.-12	NA	NA	NA
12-juil.-12	F	NR	6-juil.-12	Oui	Non	Non	2	Non	Non	Oui	Non	Profonde	Non	Chien	12-juil.-12	Bangui	2eArr	SICA 2	Non	En observation	NA	NA	Non	Non	Non fait	Non fait	Oui	NA	NA	NA	NA
2-aot-12	M	32	6-juil.-12	Oui	Non	Non	2	Non	Oui	Non	Non	Profonde	Non	Chien	2-aot-12	Bangui	8eArr	COMBATTANT	Non	Inconnu	NA	NA	Non	Non	Non fait	Non fait	Non	Non	NA	NA	NA
10-juil-12	M	14	07-juil-12	Oui	Non	Non	NR	Non	Non	Non	Oui	NR	NR	Chien	10-juil-12	Bangui	8eArr	COMBATTANT	NA	En fuite	NA	NA	Non	Non	Non fait	Non fait	Oui	10-juil.-12	10-juil.-12	NA	NA
11-juil.-12	F	NR	7-juil.-12	Oui	Non	Non	NR	Non	Oui	Non	Non	NR	NR	Chien	11-juil.-12	Bangui	5eArr	YASSARA	NA	En observation	NA	NA	Non	Non	Non fait	Non fait	Non	Non	NA	NA	NA
16-juil-12	F	14	07-juil-12	Oui	Non	Non	NR	Non	Oui	Oui	Non	NR	NR	Chien	16-juil-12	Bangui	5eArr	GBAKONDJA	NA	Abattu	Suspect	7-juil.-12	Non	Non	Non fait	Non fait	Oui	16-juil.-12	16-juil.-12	23-juil.-12	6-aot-12
29-aot-12	F	8	07-juil-12	Oui	Non	Non	4	Non	Non	Oui	Non	Profonde	Oui	Chien	29-aot-12	Hors Bangui	OUAKA	GRIMARI	Non	Abattu	Sain	NA	Oui	12/023	Pos	2.1	Non	Non	29-aot-12	4-sept.-12	18-sept.-12
9-juil.-12	F	13	8-juil.-12	Non	Oui	Non	1	Non	Non	Oui	Non	Superficielle	Non	Chien	9-juil.-12	Bangui	2eArr	SAIDOU	Non	En observation	NA	NA	Non	Non	Non fait	Non fait	Non	Non	NA	NA	NA
11-juil.-12	F 	NR	8-juil.-12	Oui	Non	Non	NR	Non	Non	Oui	Non	NR	NR	Chien	11-juil.-12	Bangui	5eArr	YASSARA	NA	En observation	NA	NA	Non	Non	Non fait	Non fait	Non	Non	NA	NA	NA
19-juil.-12	M	NR	8-juil.-12	Oui	Non	Non	1	Non	Non	Non	Oui	Superficielle	Non	Chien	19-juil.-12	Bangui	6eArr	LINGUISSA	Non	En observation	Sain	NA	Non	Non	Non fait	Non fait	Non	Non	NA	NA	NA
16-juil-12	F	NR	08-juil-12	Oui	Non	Non	NR	Non	Non	Oui	Non	NR	NR	Chien	16-juil-12	Bangui	3eArr	FATIMA	NA	En fuite	NA	8-juil.-12	Non	Non	Non fait	Non fait	Oui	16-juil.-12	16-juil.-12	23-juil.-12	6-aot-12
16-juil.-12	M	NR	8-juil.-12	Oui	Non	Non	2	Non	Non	Oui	Non	Superficielle	Non	Chien	16-juil.-12	Bimbo	Bimbo	NZILA	Non	En observation	NA	NA	Non	Non	Non fait	Non fait	Non	Non	NA	NA	NA
10-juil.-12	M	NR	9-juil.-12	Oui	Non	Non	1	Non	Oui	Non	Non	Superficielle	Non	Chien	10-juil.-12	Bangui	2eArr	SICA 2	Non	En observation	NA	NA	Non	Non	Non fait	Non fait	Non	Non	NA	NA	NA
10-juil-12	M	NR	10-juil-12	Oui	Non	Non	NR	Non	Oui	Non	Non	Profonde	NR	Chien	10-juil-12	Bangui	3eArr	CATTIN	NA	Abattu	NA	NA	Oui	Non	Non fait	Non fait	Oui	10-juil.-12	10-juil.-12	17-juil.-12	31-juil.-12
11-juil-12	F	10	10-juil-12	Oui	Non	Non	NR	Non	Oui	Non	Non	NR	NR	Chien	11-juil-12	Bangui	4eArr	FOUH	NA	En fuite	NA	NA	Non	Non	Non fait	Non fait	Oui	11-juil.-12	11-juil.-12	18-juil.-12	1-aot-12
11-juil.-12	M	NR	10-juil.-12	Oui	Non	Non	NR	Non	Oui	Non	Non	NR	NR	Chien	11-juil.-12	Bimbo	Bimbo	Bimbo	NA	En observation	NA	NA	Non	Non	Non fait	Non fait	Non	Non	NA	NA	NA
13-juil-12	F	62	10-juil-12	Oui	Non	Non	5	Non	Non	Oui	Non	Profonde	NR	Chien	10-juil-12	Bangui	4eArr	FOUH	NA	Abattu	Suspect	10-juil.-12	Non	Non	Non fait	Non fait	Oui	13-juil.-12	13-juil.-12	20-juil.-12	6-aot-12
13-juil-12	M	15	10-juil-12	Oui	Non	Non	NR	Non	Oui	Non	Non	NR	NR	Chien	13-juil-12	Bangui	4eArr	FOUH	NA	Abattu	Suspect	10-juil.-12	Non	Non	Non fait	Non fait	Oui	13-juil.-12	13-juil.-12	20-juil.-12	3-aot-12
17-juil-12	F	NR	10-juil-12	Oui	Non	Non	NR	Non	Oui	Non	Non	NR	NR	Chien	17-juil-12	Bangui	4eArr	FOUH	NA	Abattu	Suspect	11-juil.-12	Non	Non	Non fait	Non fait	Oui	17-juil.-12	17-juil.-12	24-juil.-12	NA
13-juil-12	F	15	10-juil-12	Oui	Non	Non	7	Non	Oui	Oui	Non	NR	NR	Chien	13-juil-12	Bangui	4eArr	FOUH	NA	Abattu	Suspect	10-juil.-12	Non	Non	Non fait	Non fait	Oui	13-juil.-12	13-juil.-12	20-juil.-12	3-aot-12
13-juil-12	M	7	10-juil-12	Oui	Non	Non	NR	Oui	Non	Non	Non	NR	Non	Chien	10-juil-12	Bangui	4eArr	FOUH	NA	Abattu	Suspect	10-juil.-12	Non	Non	Non fait	Non fait	Oui	12-juil.-12	13-juil.-12	20-juil.-12	3-aot-12
13-juil-12	F	NR	10-juil-12	Oui	Non	Non	NR	Non	Oui	Non	Non	NR	NR	Chien	13-juil-12	Bangui	4eArr	FOUH	NA	Abattu	Suspect	10-juil.-12	Non	Non	Non fait	Non fait	Oui	13-juil.-12	13-juil.-12	NA	NA
13-juil-12	M	7	10-juil-12	Oui	Non	Non	NR	Non	Non	Oui	Non	NR	NR	Chien	10-juil-12	Bangui	4eArr	FOUH	NA	Abattu	Suspect	10-juil.-12	Non	Non	Non fait	Non fait	Oui	13-juil.-12	13-juil.-12	20-juil.-12	3-juil.-12
12-juil-12	F	6	10-juil-12	Oui	Non	Non	NR	Non	Oui	Non	Non	Profonde	NR	Chien	12-juil-12	Bangui	4eArr	FOUH	NA	Abattu	Suspect	10-juil.-12	Non	Non	Non fait	Non fait	Oui	12-juil.-12	12-juil.-12	19-juil.-12	2-aot-12
12-juil-12	M	3	10-juil-12	Oui	Non	Non	NR	Non	Oui	Non	Non	Profonde	NR	Chien	12-juil-12	Bangui	4eArr	FOUH	NA	Abattu	Suspect	10-juil.-12	NA	Non	Non fait	Non fait	Oui	12-juil.-12	12-juil.-12	19-juil.-12	2-aot-12
13-juil-12	F	1	11-juil-12	Oui	Non	Non	1	Non	Non	Non	Oui	Profonde	NR	Chien	13-juil-12	Bangui	5eArr	WALINGBA	NA	Abattu	Cliniquement enrage	12-juil.-12	Oui	Non	Pos	Non fait	Oui	13-juil.-12	13-juil.-12	20-juil.-12	NA
16-juil-12	F	3	11-juil-12	Oui	Non	Non	NR	Non	Non	Oui	Non	NR	NR	Chien	11-juil-12	Bangui	5eArr	GBAKONDJA	NA	Abattu	Suspect	12-juil.-12	Oui	Non	Pos	Non fait	Oui	16-juil.-12	16-juil.-12	23-juil.-12	6-aot-12
13-juil-12	F	27	11-juil-12	Oui	Non	Non	2	Non	Oui	Oui	Non	Profonde	Non	Chien	13-juil-12	Bangui	5eArr	GBAKONDJA	NA	Abattu	Cliniquement enrage	12-juil.-12	Oui	Non	Pos	Non fait	Non	Non	13-juil.-12	20-aot-12	3-aot-12
13-juil.-12	M	NR	12-juil.-12	Oui	Non	Non	1	Non	Non	Non	Oui	Superficielle	Non	Chien	13-juil.-12	Bangui	8eArr	GALABADJA	Non	En observation	NA	NA	Non	Non	Non fait	Non fait	Oui	12-juil.-12	12-juil.-12	NA	NA
16-juil.-12	F	17	13-juil.-12	Oui	Non	Non	2	Non	Non	Oui	Non	Profonde	Non	Chien	16-juil.-12	Bangui	8eArr	GALABADJA	OUI	En observation	Sain	NA	Non	Non	Non fait	Non fait	Oui	13-juil.-12	13-juil.-12	NA	NA
17-juil.-12	F	NR	13-juil.-12	Oui	Non	Non	1	Non	Non	Oui	Non	Superficielle	Non	Chien	17-juil.-12	Bangui	4eArr	GOBONGO	Non	En observation	NA	NA	Non	Non	Non fait	Non fait	Oui	NA	NA	NA	NA
17-juil.-12	M	NR	14-juil.-12	Oui	Non	Non	1	Non	Non	Non	Oui	Superficielle	Non	Chien	17-juil.-12	Bangui	8eArr	GALABADJA	OUI	En observation	NA	NA	Non	Non	Non fait	Non fait	Oui	14-juil.-12	14-juil.-12	NA	NA
19-juil-12	F	11	14-juil-12	Oui	Non	Non	NR	Non	Non	Oui	Non	NR	NR	Chien	19-juil-12	Hors Bangui	OMBELLA M'POKO	NDJOH	NA	Abattu	NA	15-juil.-12	Non	Non	Non fait	Non fait	Oui	19-juil.-12	19-juil.-12	26-juil.-12	9-aot-12
23-juil-12	M	11	14-juil-12	Oui	Non	Non	2	Non	Non	Oui	Non	Profonde	Non	Chien	23-juil-12	Hors Bangui	OMBELLA M'POKO	NDJOH	NA	En fuite	NA	NA	Non	Non	Non fait	Non fait	Oui	23-juil.-12	23-juil.-12	30-juil.-12	14-aot-12
30-juil-12	F	28	14-juil-12	Oui	Non	Non	2	Non	Non	Oui	Non	Profonde	Oui	Chien	25-juil-12	Hors Bangui	OMBELLA M'POKO	NDJOH	NA	Abattu	Suspect	14-juil.-12	Non	Non	Non fait	Non fait	Oui	30-juil.-12	30-juil.-12	6-aot-12	20-aot-12
18-juil.-12	F	10	15-juil.-12	Non	Oui	Non	4	Non	Non	Non	Oui	Superficielle	Oui	Chien	18-juil.-12	Bangui	3eArr	SARA	Non	En observation	NA	NA	Non	Non	Non fait	Non fait	Oui	18-juil.-12	18-juil.-12	NA	NA
20-juil.-12	M	30	15-juil.-12	Oui	Non	Non	NR	Non	Non	Oui	Non	NR	Non	Chien	20-juil.-12	Bangui	4eArr	FOUH	NA	En observation	NA	NA	Non	Non	Non fait	Non fait	Non	Non	NA	NA	NA
25-juil.-12	M	NR	15-juil.-12	Oui	Non	Non	1	Non	Non	Oui	Non	Superficielle	Non	Chien	25-juil.-12	Bangui	2eArr	SICA 2	Non	En observation	NA	NA	Non	Non	Non fait	Non fait	Oui	NA	NA	NA	NA
20-aot-12	F	NR	15-juil.-12	Oui	Non	Non	2	Non	Non	Oui	Non	Superficielle	Non	Chien	20-aot-12	Bangui	NR	CARRIERE - MBALA	Non	Abattu	NA	NA	Non	Non	Non fait	Non fait	Oui	20-aot-12	20-aot-12	27-aot-12	10-sept.-12
18-juil.-12	M	NR	16-juil.-12	Oui	Non	Non	1	Non	Non	Oui	Non	Superficielle	Non	Chien	18-juil.-12	Bangui	4eArr	FOUH	Non	En observation	NA	NA	Non	Non	Non fait	Non fait	Oui	16-juil.-12	16-juil.-12	NA	NA
18-juil.-12	F	NR	16-juil.-12	Oui	Non	Non	1	Non	Non	Oui	Non	Superficielle	Non	Chien	16-juil.-12	Bangui	8eArr	GALABADJA	NA	En observation	NA	NA	Non	Non	Non fait	Non fait	Non	Non	NA	NA	NA
31-juil-12	F	10	17-juil-12	CONTACT	Non	Non	NON	Non	Non	Non	Non	Non	Non	Chien	31-juil-12	Bangui	4eArr	CITE JEAN XXIII	NA	Abattu	Suspect	17-juil.-12	Oui	12/024	Pos	2.2	Oui	31-juil.-12	31-juil.-12	7-aot-12	21-aot-12
31-juil-12	F	14	17-juil-12	CONTACT	Non	Non	NR	Non	Non	Non	Non	Non	NR	Chien	31-juil-12	Bangui	4eArr	CITE JEAN XXIII	NA	Abattu	Suspect	17-juil.-12	Oui	12/024	Pos	2.2	Oui	31-juil.-12	31-juil.-12	7-aot-12	21-aot-12
31-juil-12	F	42	17-juil-12	CONTACT	Non	Non	NON	Non	Non	Non	Non	Non	Non	Chien	31-juil-12	Bangui	4eArr	CITE JEAN XXIII	NA	Abattu	Suspect	17-juil.-12	Oui	12/024	Pos	2.2	Oui	31-juil.-12	31-juil.-12	7-aot-12	21-aot-12
31-juil-12	F	7	17-juil-12	CONTACT	Non	Non	NR	Non	Non	Non	Non	Non	NR	Chien	31-juil-12	Bangui	4eArr	CITE JEAN XXIII	NA	Abattu	Suspect	17-juil.-12	Oui	12/024	Pos	2.2	Oui	31-juil.-12	31-juil.-12	7-aot-12	21-aot-12
31-juil-12	F	18	17-juil-12	CONTACT	Non	Non	NR	Non	Non	Non	Non	Non	NR	Chien	31-juil-12	Bangui	4eArr	CITE JEAN XXIII	NA	Abattu	Suspect	17-juil.-12	Oui	12/024	Pos	2.2	Oui	31-juil.-12	31-juil.-12	7-aot-12	21-aot-12
20-juil-12	F	7	17-juil-12	Oui	Non	Non	NR	Non	Non	Oui	Non	NR	NR	Chien	20-juil-12	Bangui	4eArr	CITE JEAN XXIII	NA	Abattu	NA	17-juil.-12	Oui	12/024	Pos	2.2	Oui	20-juil.-12	20-juil.-12	27-juil.-12	10-aot-12
31-juil-12	F	6	17-juil-12	CONTACT	Non	Non	NR	Non	Non	Non	Non	Non	NR	Chien	31-juil-12	Bangui	4eArr	CITE JEAN XXIII	NA	Abattu	Suspect	17-juil.-12	Oui	12/024	Pos	2.2	Oui	31-juil.-12	31-juil.-12	7-aot-12	21-aot-12
31-juil-12	F	3	17-juil-12	CONTACT	Non	Non	NR	Non	Non	Non	Non	Non	NR	Chien	31-juil-12	Bangui	4eArr	CITE JEAN XXIII	NA	Abattu	Suspect	17-juil.-12	Oui	12/024	Pos	2.2	Oui	31-juil.-12	31-juil.-12	7-aot-12	21-aot-12
31-juil-12	F	35	17-juil-12	CONTACT	Non	Non	NR	Non	Non	Non	Non	Non	NR	Chien	31-juil-12	Bangui	4eArr	CITE JEAN XXIII	NA	Abattu	Suspect	17-juil.-12	Oui	12/024	Pos	2.2	Oui	31-juil.-12	31-juil.-12	7-aot-12	21-aot-12
24-juil-12	M	8	17-juil-12	Oui	Non	Non	1	Non	Non	Oui	Non	Superficielle	Non	Chien	24-juil-12	Bangui	3eArr	FATIMA	NA	En fuite	NA	NA	Non	Non	Non fait	Non fait	Oui	24-juil.-12	24-juil.-12	31-juil.-12	7-aot-12
02-aot-12	M	17	17-juil-12	Oui	Non	Non	NR	Non	Non	Oui	Non	Profonde	Non	Chien	02-aot-12	Bangui	3eArr	FATIMA	NA	Abattu	NA	17-aot-12	Non	Non	Non fait	Non fait	Oui	2-aot-12	2-aot-12	9-aot-12	23-aot-12
18-juil.-12	F	NR	17-juil.-12	Oui	Non	Non	1	Non	Non	Oui	Non	Superficielle	Non	Chien	18-juil.-12	Bangui	8eArr	GALABADJA	Non	En observation	NA	NA	Non	Non	Non fait	Non fait	Oui	NA	NA	NA	NA
31-juil-12	F	15	18-juil-12	CONTACT	Non	Non	NR	Non	Non	Non	Non	Non	NR	Chien	31-juil-12	Bangui	4eArr	CITE JEAN XXIII	NA	Abattu	Suspect	17-juil.-12	Oui	12/024	Pos	2.2	Oui	1-aot-12	1-aot-12	8-aot-12	22-aot-12
20-juil.-12	F	NR	19-juil.-12	Oui	Non	Non	1	Non	Non	Oui	Non	Superficielle	Non	Chien	25-juil.-12	Bangui	8eArr	DAMALA	Non	En observation	NA	NA	Non	Non	Non fait	Non fait	Oui	NA	NA	NA	NA
23-juil.-12	F	5	19-juil.-12	Oui	Non	Non	2	Non	Non	Oui	Non	Superficielle	Non	Chien	21-juil.-12	Bangui	8eArr	DAMALA	NA	En observation	NA	NA	Non	Non	Non fait	Non fait	Non	Non	NA	NA	NA
31-juil-12	F	17	19-juil-12	CONTACT	Non	Non	NR	Non	Non	Non	Non	Non	NR	Chien	31-juil-12	Bangui	4eArr	CITE JEAN XXIII	NA	Abattu	Suspect	17-juil.-12	Oui	12/024	Pos	2.2	Oui	7-aot-12	7-aot-12	16-aot-12	29-aot-12
25-juil-12	F	4	19-juil-12	Oui	Non	Non	1	Non	Oui	Non	Non	Profonde	Non	Chien	25-juil-12	Bangui	6eArr	GUITANGOLA	NA	Abattu	Suspect	22-juil.-12	Oui	12/025	Pos	2.1	Oui	25-juil.-12	25-juil.-12	1-aot-12	16-aot-12
23-juil-12	M	60	19-juil-12	Oui	Non	Non	2	Non	Non	Oui	Non	Profonde	Non	Chien	23-juil-12	Bangui	6eArr	GUITANGOLA	NA	Inconnu	NA	NA	Non	Non	Non fait	Non fait	Oui	23-juil.-12	23-juil.-12	30-juil.-12	14-aot-12
25-juil-12	F	3	19-juil-12	Oui	Non	Non	1	Non	Non	Non	Oui	Profonde	Oui	Chien	25-juil-12	Hors Bangui	OUHAM PENDE	BOZOUM	NA	Abattu	NA	20-juil.-12	Non	Non	Non fait	Non fait	Oui	25-juil.-12	25-juil.-12	1-aot-12	16-aot-12
30-juil-12	M	6	19-juil-12	Oui	Non	Non	1	Non	Non	Oui	Non	Superficielle	Non	Chien	30-juil-12	Hors Bangui	NANA-MAMBERE	BOUAR	NA	Abattu	Suspect	19-juil.-12	Oui	Non	Pos	Non fait	Oui	30-juil.-12	30-juil.-12	6-aot-12	20-aot-12
25-juil-12	F	18	20-juil-12	Oui	Non	Non	2	Non	Oui	Non	Non	Profonde	Non	Chien	25-juil-12	Bangui	6eArr	92 LOGEMENTS	NA	Abattu	Suspect	22-juil.-12	Oui	12/025	Pos	2.1	Oui	25-juil.-12	25-juil.-12	1-aot-12	NA
26-juil-12	M	30	20-juil-12	Oui	Non	Non	2	Non	Oui	Oui	Non	Profonde	Oui	Chien	26-juil-12	Bangui	6eArr	GUITANGOLA	Ne sait pas	Abattu	Cliniquement enrage	22-juil.-12	Oui	12/025	Pos	2.1	Oui	26-juil.-12	26-juil.-12	2-aot-12	16-aot-12
24-juil-12	M	19	20-juil-12	Oui	Non	Non	1	Non	Non	Non	Oui	Superficielle	Oui	Chien	24-juil-12	Bangui	6eArr	KPETENE	NA	En fuite	NA	NA	Non	Non	Non fait	Non fait	Oui	24-juil.-12	24-juil.-12	31-juil.-12	14-aot-12
24-juil-12	M	14	20-juil-12	Oui	Non	Non	3	Non	Oui	Non	Non	Superficielle	Non	Chien	24-juil-12	Bangui	6eArr	KPETENE	NA	En fuite	NA	NA	Non	Non	Non fait	Non fait	Oui	24-juil.-12	24-juil.-12	31-juil.-12	14-aot-12
24-juil-12	M	13	20-juil-12	Oui	Non	Non	2	Non	Non	Non	Oui	Superficielle	Oui	Chien	24-juil-12	Begoua	Begoua	PK 10	NA	En fuite	NA	NA	Non	Non	Non fait	Non fait	Oui	24-juil.-12	24-juil.-12	31-juil.-12	14-aot-12
01-aot-12	M	45	20-juil-12	Oui	Non	Non	1	Non	Non	Oui	Non	Profonde	Non	Chien	1-aot-12	Bangui	5eArr	BASSE-KOTTO	NA	En fuite	NA	NA	Non	Non	Non fait	Non fait	Oui	1-aot-12	1-aot-12	8-aot-12	22-aot-12
2-aot-12	M	25	20-juil.-12	Oui	Non	Non	2	Non	Oui	Non	Non	Profonde	Non	Chien	2-aot-12	Bangui	2eArr	SICA 3	NA	Inconnu	NA	NA	Non	Non	Non fait	Non fait	Non	Non	2-aot-12	9-aot-12	23-aot-12
23-juil.-12	M	NR	21-juil.-12	Oui	Non	Non	2	Non	Oui	Non	Non	Superficielle	Non	Chien	21-juil.-12	Bangui	5eArr	KAYA	OUI	En observation	NA	NA	Non	Non	Non fait	Non fait	Oui	21-juil.-12	NA	NA	NA
23-juil.-12	F	NR	21-juil.-12	Oui	Non	Non	2	Non	Non	Non	Oui	Profonde	Non	Chien	23-juil.-12	Bangui	8eArr	GALABADJA	Non	En observation	NA	NA	Non	Non	Non fait	Non fait	Oui	NA	NA	NA	NA
24-juil.-12	M	33	21-juil.-12	Oui	Non	Non	2	Non	Non	Oui	Non	Superficielle	Non	Chien	23-juil.-12	Bangui	5eArr	YANGATO	NA	En observation	Sain	NA	Non	Non	Non fait	Non fait	Non	Non	NA	NA	NA
31-juil.-12	F	18	21-juil.-12	Oui	Non	Non	NR	Non	Non	Oui	Non	NR	NR	Chien	23-juil.-12	Bangui	5eArr	YANGATO	NA	En observation	Sain	NA	Non	Non	Non fait	Non fait	Non	Non	NA	NA	NA
26-juil-12	M	8	21-juil-12	Oui	Non	Non	1	Non	Oui	Non	Non	Superficielle	Non	Chien	26-juil-12	Bimbo	Bimbo	Bimbo	NA	En fuite	NA	NA	Non	Non	Non fait	Non fait	Oui	26-juil.-12	26-juil.-12	2-aot-12	16-aot-12
23-juil.-12	M	14	22-juil.-12	Oui	Non	Non	1	Non	Non	Oui	Non	Superficielle	Non	Chien	23-juil.-12	Bangui	2eArr	SAIDOU	NA	En observation	NA	NA	Non	Non	Non fait	Non fait	Non	Non	NA	NA	NA
27-juil.-12	F	NR	22-juil.-12	Oui	Non	Non	2	Non	Non	Oui	Non	Superficielle	Non	Chien	22-juil.-12	Bangui	4eArr	BOY-RABE	OUI	En observation	NA	NA	Non	Non	Non fait	Non fait	Non	Non	NA	NA	NA
23-juil.-12	F	7	23-juil.-12	Oui	Non	Non	1	Non	Non	Oui	Non	NR	NR	Chien	23-juil.-12	Bangui	5eArr	BENZ-VI	NA	En observation	NA	NA	Non	Non	Non fait	Non fait	Non	Non	NA	NA	NA
24-juil.-12	F	9	23-juil.-12	Oui	Non	Non	1	Non	Non	Non	Oui	Superficielle	Oui	Chien	24-juil.-12	Bangui	4eArr	GOBONGO	NA	En observation	Sain	NA	Non	Non	Non fait	Non fait	Non	Non	NA	NA	NA
25-juil.-12	F	NR	23-juil.-12	Oui	Non	Non	1	Non	Oui	Non	Non	Superficielle	Non	Chien	23-juil.-12	Bangui	5eArr	MALIMAKA	Non	En observation	Sain	NA	Non	Non	Non fait	Non fait	Non	Non	NA	NA	NA
30-juil-12	F	26	24-juil-12	Oui	Non	Non	1	Non	Non	Oui	Non	Profonde	Non	Chien	30/07/12	Hors Bangui	LOBAYE	KAPOU	NA	Abattu	NA	25-juil.-12	Non	Non	Non fait	Non fait	Oui	30-juil.-12	30-juin-12	6-aot-12	20-aot-12
10-aot-12	M	NR	24-juil.-12	Oui	Non	Non	1	Non	Non	Oui	Non	NR	Non	Chien	10-aot-12	Bangui	3eArr	BOEING	OUI	En observation	NA	NA	Non	Non	Non fait	Non fait	Non	Non	NA	NA	NA
31-juil-12	F	7	25-juil-12	Oui	Non	Non	1	Non	Oui	Non	Non	Profonde	Non	Chien	31-juil-12	Bangui	3eArr	FATIMA	Ne sait pas	Abattu	Suspect	25-juil.-12	Non	Non	Non fait	Non fait	Oui	31-juil.-12	31-juil.-12	7-aot-12	21-aot-12
26-juil-12	M	34	26-juil-12	Oui	Non	Non	2	Non	Non	Oui	Non	Profonde	Oui	Chien	26-juin-12	Bangui	8eArr	NGONGONON	NA	En fuite	NA	NA	Non	Non	Non fait	Non fait	Non	Non	NA	NA	NA
16-aot-12	M	10	27-juil-12	Oui	Non	Non	NR	Non	Non	Oui	Non	Profonde	NR	Chien	16-aot-12	Hors Bangui	MAMBERE-KADEI	CARNOT	NA	En fuite	NA	NA	Non	Non	Non fait	Non fait	Oui	16-aot-12	16-aot-12	23-aot-12	6-sept.-12
28-juil.-12	M	NR	28-juil.-12	Oui	Non	Non	1	Non	Non	Oui	Non	Profonde	Oui	Chien	2-aot-12	Bangui	8eArr	GALABADJA	OUI	En observation	NA	NA	Non	Non	Non fait	Non fait	Oui	28-juil.-12	NA	NA	NA
31-juil-12	F	3	29-juil-12	Oui	Non	Non	1	Non	Non	Non	Oui	Profonde	Oui	Chien	31-juil-12	Bangui	6eArr	KPETENE	NA	Abattu	NA	30-juil.-12	Non	Non	Non fait	Non fait	Oui	31-juil.-12	31-juil.-12	7-aot-12	21-aot-12
31-juil.-12	M	NR	29-juil.-12	Oui	Non	Non	NR	Non	Non	Oui	Non	Superficielle	NR	Chien	31-juil.-12	Bangui	5eArr	MISKINE	NA	En observation	NA	NA	Non	Non	Non fait	Non fait	Non	Non	NA	NA	NA
01-aot-12	M	NR	29-juil-12	Oui	Non	Non	1	Non	Non	Oui	Non	Superficielle	Non	Chien	01-aot-12	Bangui	5eArr	GBAKONDJA	OUI	En observation	NA	NA	Non	Non	Non fait	Non fait	Non	Non	NA	NA	NA
29-juil.-12	M	NR	29-juil.-12	Oui	Non	Non	1	Non	Non	Oui	Non	Superficielle	Non	Chien	1-aot-12	Bangui	8eArr	DAMALA	OUI	En observation	NA	NA	Non	Non	Non fait	Non fait	Non	Non	NA	NA	NA
7-aot-12	M	7	31-juil.-12	Oui	Non	Non	4	Non	Non	Non	Oui	Profonde	Oui	Chien	2-aot-12	Bangui	5eArr	BENZ-VI	OUI	En observation	NA	NA	Non	Non	Non fait	Non fait	Oui	31-juil.-12	NA	NA	NA
02-aot-12	M	32	31-juil-12	Oui	Non	Non	1	Non	Oui	Non	Non	Superficielle	Non	Chien	02-aot-12	Bangui	4eArr	GOBONGO	NA	En fuite	NA	NA	Non	Non	Non fait	Non fait	Oui	2-aot-12	2-aot-12	9-aot-12	23-aot-12
20-aot-12	M	15	02-aot-12	Oui	Non	Non	NR	Non	Non	Oui	Non	NR	NR	Chien	16-aot-12	Bangui	6eArr	KPETENE	NA	Abattu	Suspect	16-aot-12	Oui	12/030	Neg	2.2	Oui	20-aot-12	20-aot-12	27-aot-12	10-sept.-12
20-aot-12	M	31	02-aot-12	Oui	Non	Non	NR	Non	Oui	Non	Non	NR	NR	Chien	16-aot-12	Bangui	6eArr	KPETENE	NA	Abattu	Suspect	16-aot-12	Oui	12/030	Neg	2.2	Oui	20-aot-12	20-aot-12	27-aot-12	10-sept.-12
28-aot-12	M	60	Environ 1 mois	Oui	Non	Non	NR	Non	Oui	Non	Non	NR	NR	Chien	28-aot-12	Bangui	2eArr	LAKOUANGA	NA	Abattu	NA	NA	Non	Non	Non fait	Non fait	Oui	28-aot-12	4-sept.-12	18-sept.-12	NA
13-sept-12	M	30	Environ 2 mois	Oui	Non	Non	NR	Non	Oui	Non	Non	NR	NR	Chien	13-sept-12	Bangui	6eArr	92 LOGEMENTS	NA	En fuite	NA	NA	Non	Non	Non fait	Non fait	Oui	13-sept.-12	13-sept.-12	20-sept.-12	2-oct.-12
05-sept-12	M	12	01-aot-12	Oui	Non	Non	2	Non	Non	Oui	Non	Profonde	Oui	Chien	28-aot-12	Bangui	8eArr	GALABADJA	Ne sait pas	En observation	Suspect	NA	Non	Non	Non fait	Non fait	Oui	5-sept.-12	NA	NA	NA
2-aot-12	M	NR	2-aot-12	Oui	Non	Non	1	Non	Oui	Non	Non	Superficielle	Non	Chien	3-aot-12	Bangui	6eArr	GBANIKOLA	Non	Inconnu	NA	NA	Non	Non	Non fait	Non fait	Oui	2-aot-12	NA	NA	NA
14-aot-12	M	NR	02-aot-12	Oui	Non	Non	NR	Non	Non	Oui	Non	NR	NR	Chien	08-aot-12	Bangui	6eArr	KPETENE	NA	Abattu	Suspect	8-aot-12	Oui	12/030	Neg	2.2	Oui	14-aot-12	14-aot-12	21-aot-12	4-sept.-12
7-aot-12	F	14	2-aot-12	Oui	Non	Non	1	Non	Non	Oui	Non	Superficielle	Non	Chien	7-aot-12	Bangui	3eArr	FATIMA	Non	En observation	NA	NA	Non	Non	Non fait	Non fait	Oui	4-aot-12	NA	NA	NA
2-aot-12	M	NR	2-aot-12	Oui	Non	Non	2	Non	Non	Oui	Non	Profonde	Oui	Chien	10-aot-12	Bangui	3eArr	CASTORS	Non	En observation	NA	NA	Non	Non	Non fait	Non fait	Non	Non	NA	NA	NA
20-aot-12	M	30	02-aot-12	Oui	Non	Non	2	Non	Non	Oui	Non	NR	NR	Chien	16-aot-12	Bangui	6eArr	KPETENE	NA	Abattu	Suspect	16-aot-12	Oui	12/030	Neg	2.2	Oui	20-aot-12	20-aot-12	27-aot-12	10-sept.-12
7-aot-12	M	25	3-aot-12	Non	Oui	Non	2	Non	Non	Oui	Non	Superficielle	Non	Chien	7-aot-12	Bangui	5eArr	BENZ-VI	Non	En observation	NA	NA	Non	Non	Non fait	Non fait	Non	Non	NA	NA	NA
07-aot-12	M	15	04-aot-12	Oui	Non	Non	NR	Non	Oui	Oui	Non	NR	NR	Chien	07-aot-12	Bangui	4eArr	GOBONGO	NA	En fuite	NA	NA	Non	Non	Non fait	Non fait	Oui	7-aot-12	7-aot-12	14-aot-12	28-fvr.-12
23-aot-12	M	NR	5-aot-12	Oui	Non	Non	2	Non	Non	Oui	Non	Profonde	Non	Chien	6-aot-12	Bangui	8eArr	DAMALA	Non	En observation	NA	NA	Non	Non	Non fait	Non fait	Non	Non	NA	NA	NA
07-aot-12	M	NR	05-aot-12	Oui	Non	Non	NR	Non	Non	Oui	Non	NR	NR	Chien	07-aot-12	Bangui	8eArr	DAMALA	NA	En observation	NA	NA	Non	Non	Non fait	Non fait	NA	NA	NA	NA	NA
07-aot-12	F	NR	05-aot-12	Oui	Non	Non	NR	Non	Non	Oui	Non	NR	NR	Chien	07-aot-12	Bangui	2eArr	SICA 2	NA	Abattu	NA	5-aot-12	Non	Non	Non fait	Non fait	Oui	7-aot-12	7-aot-12	14-aot-12	28-aot-12
9-aot-12	M	12	5-aot-12	Oui	Non	Non	2	Non	Non	Oui	Non	Profonde	Oui	Chien	7-aot-12	Bimbo	Bimbo	Bimbo	Non	En observation	NA	NA	Non	Non	Non fait	Non fait	Oui	5-aot-12	NA	NA	NA
5-aot-12	F	NR	5-aot-12	Oui	Non	Non	2	Non	Oui	Non	Non	Superficielle	Non	Chien	7-aot-12	Bangui	3eArr	CASTORS	Non	En observation	NA	NA	Non	Non	Non fait	Non fait	Oui	5-aot-12	NA	NA	NA
27-aot-12	F	41	06-aot-12	Oui	Non	Non	NR	Non	Non	Oui	Non	NR	NR	Chien	27-aot-12	Bangui	4eArr	BOY-RABE	NA	En fuite	Suspect	NA	Non	Non	Non fait	Non fait	Oui	27-aot-12	27-aot-12	3-sept.-12	17-sept.-12
27-aot-12	F	31	06-aot-12	Oui	Non	Non	NR	Non	Non	Oui	Non	NR	NR	Chien	27-aot-12	Bangui	4eArr	BOY-RABE	NA	En fuite	Suspect	NA	Non	Non	Non fait	Non fait	Oui	27-aot-12	27-aot-12	3-aot-12	17-sept.-12
27-aot-12	M	19	06-aot-12	Oui	Non	Non	NR	Non	Non	Oui	Non	NR	NR	Chien	27-aot-12	Bangui	4eArr	BOY-RABE	NA	En fuite	Suspect	NA	Non	Non	Non fait	Non fait	Oui	27-aot-12	27-aot-12	3-sept.-12	17-sept.-12
27-aot-12	F	8	06-aot-12	Oui	Non	Non	NR	Non	Non	Oui	Non	NR	NR	Chien	27-aot-12	Bangui	4eArr	BOY-RABE	NA	En fuite	Suspect	NA	Non	Non	Non fait	Non fait	Oui	27-aot-12	27-aot-12	3-sept.-12	17-sept.-12
10-aot-12	M	13	07-aot-12	Oui	Non	Non	4	Non	Non	Oui	Non	Profonde	NR	Chien	08-aot-12	Bangui	4eArr	GOBONGO	Non	En observation	Suspect	NA	Oui	12/031	Pos	2.1	Oui	8-aot-12	10-aot-12	17-aot-12	31-aot-12
11-aot-12	F	NR	07-aot-12	Oui	Non	Non	NR	Non	Non	Oui	Non	NR	NR	Chien	08-aot-12	Bangui	4eArr	GOBONGO	Non	En observation	Suspect	NA	Oui	12/031	Pos	2.1	Oui	10-aot-12	10-aot-12	17-aot-12	NA
7-aot-12	F	NR	7-aot-12	Oui	Non	Non	2	Non	Non	Oui	Non	Profonde	Non	Chien	9-aot-12	Bangui	6eArr	GUITANGOLA	Non	En observation	NA	NA	Non	Non	Non fait	Non fait	Oui	7-aot-12	NA	NA	NA
10-sept.-12	F	NR	7-aot-12	Oui	Non	Non	3	Non	Non	Oui	Non	Superficielle	Non	Chien	7-aot-12	Bangui	4eArr	BOY-RABE	OUI	En observation	NA	NA	Non	Non	Non fait	Non fait	Oui	10-sept.-12	NA	NA	NA
09-aot-12	M	18	08-aot-12	Oui	Non	Non	NR	Non	Oui	Non	Non	Profonde	NR	Chien	10-aot-12	Bangui	4eArr	GOBONGO	Non	En observation	Suspect	NA	Oui	12/031	Pos	2.1	Oui	10-aot-12	10-aot-12	17-aot-12	10-sept.-12
08-aot-12	M	19	08-aot-12	Oui	Non	Non	6	Non	Non	Oui	Non	Profonde	NR	Chien	10-aot-12	Bangui	4eArr	GOBONGO	Non	En observation	Suspect	NA	Oui	12/031	Pos	2.1	Oui	10-aot-12	10-aot-12	17-aot-12	NA
10-aot-12	M	6	08-aot-12	Oui	Non	Non	3	Non	Non	Oui	Non	Profonde	NR	Chien	10-aot-12	Bangui	3eArr	MAKAMBO	NA	Abattu	Suspect	9-aot-12	Oui	12/032	Pos	NA	Oui	10-aot-12	10-aot-12	20-aot-12	NA
8-aot-12	M	NR	8-aot-12	Oui	Non	Non	1	Non	Non	Non	Oui	Profonde	Oui	Chien	10-aot-12	Bangui	8eArr	GALABADJA	Non	En observation	NA	NA	Non	Non	Non fait	Non fait	Oui	8-aot-12	NA	NA	NA
10-aot-12	M	14	08-aot-12	Oui	Non	Non	NR	Non	Non	Oui	Non	NR	NR	Chien	10-aot-12	Bangui	3eArr	BOULATA	NA	En fuite	NA	NA	Non	Non	Non fait	Non fait	Oui	10-aot-12	10-aot-12	20-aot-12	31-aot-12
10-sept.-12	M	NR	8-aot-12	Oui	Non	Non	2	Non	Non	Non	Oui	Superficielle	Oui	Chien	10-sept.-12	Bangui	4eArr	BOY-RABE	Non	En observation	NA	NA	Non	Non	Non fait	Non fait	Oui	10-sept.-12	NA	NA	NA
09-aot-12	F	6	09-aot-12	Oui	Non	Non	NR	Oui	Non	Non	Non	NR	Non	Chien	09-aot-12	Bangui	3eArr	MAKAMBO	NA	Abattu	Suspect	9-aot-12	Oui	12/032	Pos	NA	Oui	9-aot-12	9-aot-12	16-aot-12	29-aot-12
9-aot-12	M	NR	9-aot-12	Oui	Non	Non	1	Non	Non	Oui	Non	Profonde	Oui	Chien	9-aot-12	NR	NR	QTIER YOLAWA	Non	En observation	NA	NA	Non	Non	Non fait	Non fait	Oui	9-aot-12	NA	NA	NA
10-aot-12	F	8	09-aot-12	Oui	Non	Non	NR	Non	Oui	Non	Non	NR	NR	Chien	10-aot-12	Bangui	2eArr	SAPEKE 2	NA	Abattu	Suspect	10-aot-12	Oui	Non	Pos	Non fait	Oui	10-aot-12	10-aot-12	17-aot-12	31-aot-12
24-aot-12	M	6	9-aot-12	Oui	Non	Non	3	Non	Non	Oui	Non	Profonde	Non	Chien	23-aot-12	Bangui	5eArr	MALIMAKA	Non	En observation	NA	NA	Non	Non	Non fait	Non fait	Oui	24-aot-12	NA	NA	NA
16-aot-12	F	9	11-aot-12	Oui	Non	Non	4	Non	Oui	Non	Non	Profonde	NR	Chien	14-aot-12	Bangui	4eArr	GOBONGO	NA	Abattu	Suspect	14-aot-12	Oui	12/034	Pos	2.2	Oui	16-aot-12	16-aot-12	23-aot-12	6-sept.-12
17-aot-12	F	14	11-aot-12	Oui	Non	Non	NR	Non	Non	Oui	Non	NR	NR	Chien	17-aot-12	Bangui	5eArr	MISKINE	NA	Abattu	NA	11-aot-12	Non	Non	Non fait	Non fait	Oui	17-aot-12	17-aot-12	17-aot-12	7-sept.-12
10-sept-12	M	38	11-aot-12	Oui	Non	Non	NR	Non	Oui	Non	Non	NR	NR	Chien	10-sept-12	Hors Bangui	OUAKA	BAMBARI	NA	Mort	Cliniquement enrage	10-sept.-12	Non	Non	Non fait	Non fait	Oui	10-sept.-12	10-sept.-12	17-sept.-12	1-oct.-12
10-sept-12	F	10	11-aot-12	Oui	Non	Non	NR	Non	Oui	Oui	Non	NR	NR	Chien	10-sept-12	Hors Bangui	OUAKA	BAMBARI	NA	Mort	Cliniquement enrage	11-sept.-12	Non	Non	Non fait	Non fait	Oui	10-sept.-12	10-sept.-12	17-sept.-12	1-oct.-12
10-sept-12	M	8	12-aot-12	Oui	Non	Non	NR	Non	Oui	Oui	Non	NR	NR	Chien	10-sept-12	Hors Bangui	OUAKA	BAMBARI	NA	Mort	Cliniquement enrage	9-sept.-12	Non	Non	Non fait	Non fait	Oui	10-sept.-12	10-sept.-12	17-sept.-12	1-oct.-12
17-aot-12	M	12	13-aot-12	Oui	Non	Non	2	Non	Non	Oui	Non	Superficielle	Non	Chien	14-aot-12	Bangui	8eArr	DAMALA	Non	En observation	Sain	NA	Non	Non	Non fait	Non fait	Non	Non	NA	NA	NA
17-aot-12	M	10	13-aot-12	Oui	Non	Non	1	Non	Non	Oui	Non	Superficielle	Oui	Chien	17-aot-12	Bangui	3eArr	FATIMA	Non	En observation	NA	NA	Non	Non	Non fait	Non fait	Non	Non	NA	NA	NA
30-aot-12	M	NR	14-aot-12	Oui	Non	Non	2	Oui	Non	Oui	Non	NR	Non	Singe	14-aot-12	Bimbo	Bimbo	PK 11	Non	En observation	NA	NA	Non	Non	Non fait	Non fait	Non	Non	NA	NA	NA
30-aot-12	M	NR	14-aot-12	Oui	Non	Non	2	Non	Non	Oui	Non	NR	Non	Singe	14-aot-12	Bimbo	Bimbo	PK 11	Non	En observation	NA	NA	Non	Non	Non fait	Non fait	Non	Non	NA	NA	NA
16-aot-12	M	NR	15-aot-12	Oui	Non	Non	NR	Non	Non	Oui	Non	NR	NR	Chien	16-aot-12	Bimbo	Bimbo	Bimbo	NA	En fuite	Suspect	NA	Non	Non	Non fait	Non fait	Oui	16-aot-12	16-aot-12	23-aot-12	6-sept.-12
16-aot-12	F	NR	15-aot-12	Oui	Non	Non	NR	Non	Oui	Non	Non	NR	NR	Chien	16-aot-12	Bimbo	Bimbo	Bimbo	NA	En fuite	Suspect	NA	Non	Non	Non fait	Non fait	Oui	16-aot-12	16-aot-12	23-aot-12	6-sept.-12
16-aot-12	M	52	16-aot-12	Oui	Non	Non	3	Non	Non	Oui	Non	Profonde	Oui	Chien	16-aot-12	Bangui	1erArr	SICA 1	Non	En fuite	Sain	NA	Non	Non	Non fait	Non fait	Non	Non	NA	NA	NA
16-aot-12	M	24	16-aot-12	Oui	Non	Non	NR	Non	Oui	Oui	Non	NR	NR	Chien	16-aot-12	Bangui	5eArr	WALINGBA	NA	Abattu	Suspect	17-aot-12	Oui	12/035	Pos	2.1	Oui	16-aot-12	16-aot-12	23-aot-12	6-sept.-12
16-aot-12	F	15	16-aot-12	Oui	Non	Non	2	Non	Oui	Non	Non	NR	NR	Chien	16-aot-12	Bangui	5eArr	WALINGBA	NA	Abattu	Suspect	17-aot-12	Oui	12/035	Pos	2.1	Oui	16-aot-12	16-aot-12	23-aot-12	NA
16-aot-12	F	28	16-aot-12	Oui	Non	Non	NR	Non	Oui	Non	Non	NR	NR	Chien	16-aot-12	Bangui	5eArr	MALIMAKA	NA	En fuite	Suspect	NA	Non	Non	Non fait	Non fait	Oui	16-aot-12	16-aot-12	23-aot-12	NA
17-aot-12	M	9	16-aot-12	Oui	Non	Non	NR	Non	Non	Oui	Non	NR	NR	Chien	17-aot-12	Bangui	5eArr	WALINGBA	NA	Abattu	Suspect	17-aot-12	Oui	12/035	Pos	2.1	Oui	17-aot-12	17-aot-12	24-aot-12	7-sept.-12
16-aot-12	F	8	16-aot-12	Oui	Non	Non	NR	Non	Oui	Non	Non	NR	NR	Chien	16-aot-12	Bangui	5eArr	WALINGBA	NA	Abattu	Suspect	17-aot-12	Oui	12/035	Pos	2.1	Oui	16-aot-12	16-aot-12	NA	NA
16-aot-12	M	21	16-aot-12	Oui	Non	Non	NR	Non	Non	Non	Oui	NR	NR	Chien	16-aot-12	Bangui	5eArr	WALINGBA	NA	En fuite	Suspect	NA	Non	Non	Non fait	Non fait	Oui	16-aot-12	16-aot-12	23-aot-12	6-sept.-12
20-aot-12	F	11	16-aot-12	Oui	Non	Non	2	Non	Oui	Non	Non	NR	NR	Chien	20-aot-12	Bangui	5eArr	WALINGBA	NA	Abattu	NA	17-aot-12	Oui	12/035	Pos	2.1	Oui	20-aot-12	20-aot-12	27-aot-12	10-sept.-12
16-aot-12	M	16	16-aot-12	Oui	Non	Non	NR	Non	Non	Non	Oui	Profonde	NR	Chien	16-aot-12	Bangui	5eArr	MISKINE	NA	Abattu	Suspect	17-aot-12	Oui	12/035	Pos	2.1	Oui	16-aot-12	16-aot-12	23-aot-12	6-sept.-12
16-aot-12	F	38	16-aot-12	Oui	Non	Non	NR	Non	Non	Non	Oui	NR	NR	Chien	16-aot-12	Bangui	5eArr	WALINGBA	NA	En fuite	Suspect	NA	Non	Non	Non fait	Non fait	Oui	16-aot-12	16-aot-12	23-aot-12	6-sept.-12
16-aot-12	M	19	16-aot-12	Oui	Non	Non	2	Non	Non	Oui	Non	NR	NR	Chien	16-aot-12	Bangui	5eArr	WALINGBA	NA	Abattu	Suspect	17-aot-12	Oui	12/035	Pos	2.1	Oui	16-aot-12	16-aot-12	24-aot-12	NA
16-aot-12	F	9	16-aot-12	Oui	Non	Non	NR	Non	Oui	Non	Oui	NR	NR	Chien	16-aot-12	Bangui	5eArr	WALINGBA	NA	En fuite	Suspect	NA	Non	Non	Non fait	Non fait	Oui	16-aot-12	16-aot-12	23-aot-12	6-sept.-12
16-aot-12	F	25	16-aot-12	Oui	Non	Non	NR	Non	Non	Non	Oui	NR	NR	Chien	16-aot-12	Bangui	5eArr	MOUSTAPHA	NA	En fuite	Suspect	NA	Non	Non	Non fait	Non fait	Oui	16-aot-12	16-aot-12	24-aot-12	NA
16-aot-12	M	24	16-aot-12	Oui	Non	Non	NR	Non	Oui	Oui	Non	NR	NR	Chien	16-aot-12	Bangui	5eArr	WALINGBA	NA	Abattu	Suspect	17-aot-12	Oui	12/035	Pos	2.1	Oui	16-aot-12	16-aot-12	23-aot-12	NA
16-aot-12	M	9	16-aot-12	Oui	Non	Non	NR	Non	Oui	Non	Non	NR	NR	Chien	16-aot-12	Bangui	5eArr	WALINGBA	NA	En fuite	Suspect	NA	Non	Non	Non fait	Non fait	Oui	16-aot-12	16-aot-12	23-aot-12	6-sept.-12
16-aot-12	F	10	16-aot-12	Oui	Non	Non	NR	Non	Non	Oui	Non	NR	NR	Chien	16-aot-12	Bangui	5eArr	WALINGBA	NA	En fuite	Suspect	NA	Non	Non	Non fait	Non fait	Oui	16-aot-12	16-aot-12	23-aot-12	6-sept.-12
16-aot-12	F	15	16-aot-12	Oui	Non	Non	7	Non	Non	Oui	Non	Profonde	NR	Chien	16-aot-12	Bangui	5eArr	WALINGBA	NA	En fuite	Suspect	NA	Non	Non	Non fait	Non fait	Oui	16-aot-12	16-aot-12	23-aot-12	6-sept.-12
17-aot-12	F	NR	16-aot-12	Oui	Non	Non	NR	Non	Oui	Non	Non	NR	NR	Chien	17-aot-12	Bangui	5eArr	WALINGBA	NA	Abattu	Suspect	17-aot-12	Oui	12/035	Pos	2.1	Oui	17-aot-12	17-aot-12	24-aot-12	7-sept.-12
17-aot-12	F	18	16-aot-12	Oui	Non	Non	NR	Non	Oui	Non	Non	NR	NR	Chien	17-aot-12	Bangui	5eArr	WALINGBA	NA	Abattu	Suspect	17-aot-12	Oui	12/035	Pos	2.1	Oui	17-aot-12	17-aot-12	24-aot-12	7-sept.-12
17-aot-12	M	16	16-aot-12	Oui	Non	Non	NR	Non	Oui	Non	Non	NR	NR	Chien	17-aot-12	Bangui	5eArr	WALINGBA	NA	Abattu	NA	17-aot-12	Oui	12/035	Pos	2.1	Oui	17-aot-12	17-aot-12	24-aot-12	7-sept.-12
16-aot-12	M	22	16-aot-12	Oui	Non	Non	NR	Non	Non	Oui	Non	NR	NR	Chien	16-aot-12	Bangui	5eArr	WALINGBA	NA	En fuite	Suspect	NA	Non	Non	Non fait	Non fait	Oui	16-aot-12	16-aot-12	23-aot-12	6-sept.-12
16-aot-12	F	13	16-aot-12	Oui	Non	Non	1	Non	Non	Oui	Non	Profonde	NR	Chien	16-aot-12	Bangui	5eArr	GARBA	NA	En fuite	NA	NA	Non	Non	Non fait	Non fait	Oui	16-aot-12	16-aot-12	23-aot-12	6-sept.-12
20-aot-12	F	22	16-aot-12	Oui	Non	Non	NR	Non	Non	Oui	Non	NR	NR	Chien	17-aot-12	Bimbo	Bimbo	PINDAO	NA	En fuite	NA	NA	Non	Non	Non fait	Non fait	Oui	20-aot-12	20-aot-12	27-aot-12	10-sept.-12
17-aot-12	M	25	17-aot-12	Oui	Non	Non	2	Non	Non	Oui	Non	NR	NR	Chien	17-aot-12	Bangui	5eArr	WALINGBA	NA	Abattu	Suspect	17-aot-12	Non	Non	Non fait	Non fait	Oui	17-aot-12	17-aot-12	NA	NA
17-aot-12	M	8	17-aot-12	Oui	Non	Non	NR	Non	Oui	Non	Non	NR	NR	Chien	17-aot-12	Bangui	5eArr	WALINGBA	NA	Abattu	Suspect	17-aot-12	Oui	12/035	Pos	2.1	Oui	17-aot-12	17-aot-12	24-aot-12	7-sept.-12
17-aot-12	F	2	17-aot-12	Oui	Non	Non	NR	Non	Non	Oui	Non	NR	NR	Chien	17-aot-12	Bimbo	Bimbo	Bimbo	NA	En fuite	NA	NA	Non	Non	Non fait	Non fait	Oui	17-aot-12	17-aot-12	24-aot-12	7-sept.-12
17-aot-12	M	6	17-aot-12	Oui	Oui	Non	NR	Non	Oui	Non	Non	NR	NR	Chien	17-aot-12	Bangui	2eArr	SICA 2	NA	En fuite	NA	NA	Non	Non	Non fait	Non fait	Oui	17-aot-12	17-aot-12	24-aot-12	7-sept.-12
20-aot-12	M	6	17-aot-12	Oui	Non	Non	4	Non	Oui	Non	Non	NR	NR	Chien	20-aot-12	Bangui	5eArr	BENZ-VI	NA	En fuite	NA	NA	Non	Non	Non fait	Non fait	Oui	20-aot-12	20-aot-12	27-aot-12	NA
22-aot-12	F	NR	17-aot-12	Oui	Non	Non	1	Non	Non	Oui	Non	Superficielle	Non	Chien	18-aot-12	Bangui	5eArr	BENZ-VI	Non	En observation	NA	NA	Non	Non	Non fait	Non fait	Non	Non	NA	NA	NA
21-aot-12	M	40	17-aot-12	Oui	Non	Non	3	Non	Non	Oui	Non	NR	NR	Chien	21-aot-12	Bangui	4eArr	GOBONGO	NA	Abattu	NA	18-aot-12	Non	Non	Non fait	Non fait	Oui	21-aot-12	21-aot-12	28-aot-12	11-sept.-12
21-aot-12	M	8	17-aot-12	Oui	Non	Non	NR	Non	Oui	Oui	Non	NR	NR	Chien	21-aot-12	Bangui	5eArr	WALINGBA	NA	En fuite	NA	NA	Non	Non	Non fait	Non fait	Oui	21-aot-12	21-aot-12	28-aot-12	11-sept.-12
21-aot-12	M	10	17-aot-12	Oui	Non	Non	2	Non	Non	Oui	Non	Superficielle	Non	Chien	21-aot-12	Bangui	4eArr	GOBONGO	Non	En observation	NA	NA	Non	Non	Non fait	Non fait	Non	Non	NA	NA	NA
24-sept.-12	M	27	17-aot-12	Oui	Non	Non	1	Non	Non	Oui	Non	NR	NR	Chien	22-sept.-12	Bimbo	Bimbo	Bimbo	NA	En fuite	NA	NA	Non	Non	Non fait	Non fait	Non	Non	24-sept.-12	8-oct.-12	NA
28-aot-12	M	28	18-aot-12	Oui	Non	Non	NR	Non	Non	Oui	Non	NR	NR	Chien	21-aot-12	Bimbo	Bimbo	Bimbo	NA	Abattu	Suspect	21-aot-12	Oui	12/036	Pos	2.2	Oui	28-aot-12	28-aot-12	4-sept.-12	19-sept.-12
20-aot-12	M	46	18-aot-12	Oui	Non	Non	4	Non	Oui	Non	Non	NR	NR	Chien	20-aot-12	Bangui	8eArr	GALABADJA	NA	Abattu	NA	18-aot-12	Non	Non	Non fait	Non fait	Oui	20-aot-12	20-aot-12	27-aot-12	10-sept.-12
20-aot-12	F	11	18-aot-12	Oui	Non	Non	NR	Non	Non	Oui	Non	NR	NR	Chien	20-aot-12	Bangui	2eArr	SANGO	NA	En fuite	NA	NA	Non	Non	Non fait	Non fait	Oui	20-aot-12	20-aot-12	27-aot-12	10-sept.-12
22-aot-12	F	13	18-aot-12	Oui	Non	Non	2	Non	Non	Oui	Non	Profonde	NR	Chien	22-aot-12	Bangui	4eArr	MANDABA	NA	Abattu	NA	18-aot-12	Non	Non	Non fait	Non fait	Oui	22-aot-12	22-aot-12	29-aot-12	12-sept.-12
22-aot-12	F	11	18-aot-12	Oui	Non	Non	3	Non	Non	Oui	Non	NR	NR	Chien	22-aot-12	Bangui	4eArr	MANDABA	NA	Abattu	NA	18-aot-12	Non	Non	Non fait	Non fait	Oui	22-aot-12	22-aot-12	29-aot-12	NA
24-aot-12	M	9	18-aot-12	Oui	Non	Non	NR	Non	Non	Non	Oui	Profonde	Oui	Chien	24-aot-12	Bangui	5eArr	BANGUI M'POKO	Non	En observation	NA	NA	Non	Non	Non fait	Non fait	Oui	18-aot-12	NA	NA	NA
6-sept.-12	F	NR	18-aot-12	Oui	Non	Non	2	Non	Non	Non	Oui	Superficielle	Non	Chien	5-sept.-12	Bangui	2eArr	YAPELE	Non	En observation	NA	NA	Non	Non	Non fait	Non fait	Oui	16-sept.-12	NA	NA	NA
20-aot-12	M	6	19-aot-12	Oui	Non	Non	NR	Non	Oui	Non	Non	NR	NR	Chien	20-aot-12	Bangui	2eArr	BRUXELLES	NA	En fuite	NA	NA	Non	Non	Non fait	Non fait	Oui	20-aot-12	20-aot-12	27-aot-12	10-sept.-12
20-aot-12	M	11	19-aot-12	Oui	Non	Non	NR	Non	Non	Oui	Non	NR	NR	Chat	20-aot-12	Bangui	6eArr	PETEVO	NA	Abattu	NA	19-aot-12	Non	Non	Non fait	Non fait	Oui	19-aot-12	20-aot-12	27-aot-12	10-sept.-12
27-aot-12	F	7	19-aot-12	Oui	Non	Non	1	Non	Oui	Non	Non	NR	NR	Chien	27-aot-12	Bangui	4eArr	GOBONGO	NA	En fuite	Suspect	NA	Non	Non	Non fait	Non fait	Oui	27-aot-12	27-aot-12	3-sept.-12	17-sept.-12
27-aot-12	F	70	19-aot-12	Oui	Non	Non	2	Non	Non	Oui	Non	NR	NR	Chien	27-aot-12	Bangui	4eArr	GOBONGO	NA	En fuite	Suspect	NA	Non	Non	Non fait	Non fait	Oui	27-aot-12	27-aot-12	3-sept.-12	17-sept.-12
03-sept-12	M	6	19-aot-12	Oui	Non	Non	2	Non	Non	Oui	Non	NR	NR	Chien	03-sept-12	Bangui	4eArr	BOY-RABE	NA	En fuite	NA	NA	Non	Non	Non fait	Non fait	Oui	3-sept.-12	3-sept.-12	10-sept.-12	24-sept.-12
21-aot-12	F	NR	20-aot-12	Oui	Non	Non	NR	Non	Non	Oui	Non	Superficielle	Non	Chien	21-aot-12	Bangui	5eArr	MISKINE	Non	En observation	NA	NA	Non	Non	Non fait	Non fait	Oui	21-aot-12	NA	NA	NA
24-aot-12	F	29	20-aot-12	Oui	Non	Non	2	Non	Non	Oui	Non	Superficielle	Non	Chien	24-aot-12	Bangui	8eArr	COMBATTANT	Non	En observation	NA	NA	Non	Non	Non fait	Non fait	Non	Non	NA	NA	NA
23-aot-12	M	NR	20-aot-12	Oui	Non	Non	1	Non	Non	Oui	Non	Superficielle	Non	Chien	23-aot-12	Bangui	8eArr	GALABADJA	OUI	En observation	NA	NA	Non	Non	Non fait	Non fait	Non	Non	NA	NA	NA
23-aot-12	M	11	20-aot-12	Oui	Non	Non	2	Non	Oui	Non	Non	Profonde	NR	Chien	23-aot-12	Bangui	8eArr	GALABADJA	NA	En fuite	Suspect	NA	Non	Non	Non fait	Non fait	Oui	23-aot-12	23-aot-12	30-aot-12	23-sept.-12
23-aot-12	M	29	20-aot-12	Oui	Non	Non	2	Non	Oui	Non	Non	Profonde	NR	Chien	23-aot-12	Bangui	8eArr	GALABADJA	NA	En fuite	Suspect	NA	Non	Non	Non fait	Non fait	Oui	23-aot-12	23-aot-12	30-aot-12	23-sept.-12
30-aot-12	F	16	20-aot-12	Oui	Non	Non	NR	Non	Oui	Oui	Non	NR	NR	Chien	28-aot-12	Bangui	8eArr	DAMALA	NA	Abattu	Suspect	28-aot-12	Oui	Non	Pos	Non fait	Oui	30-aot-12	30-aot-12	6-sept.-12	20-sept.-12
30-aot-12	F	6	20-aot-12	Oui	Non	Non	NR	Non	Oui	Non	Non	NR	NR	Chien	28-aot-12	Bangui	8eArr	DAMALA	NA	Abattu	Suspect	28-aot-12	Oui	Non	Pos	Non fait	Oui	30-aot-12	30-aot-12	6-sept.-12	20-sept.-12
21-aot-12	M	NR	21-aot-12	Oui	Non	Non	2	Non	Non	Oui	Non	Superficielle	Non	Chien	22-aot-12	Bangui	8eArr	GALABADJA	Non	En observation	NA	NA	Non	Non	Non fait	Non fait	Non	Non	NA	NA	NA
30-aot-12	M	22	21-aot-12	Oui	Non	Non	NR	Non	Oui	Oui	Non	NR	NR	Chien	28-aot-12	Bangui	8eArr	DAMALA	NA	Abattu	Suspect	28-aot-12	Oui	Non	Pos	Non fait	Oui	30-aot-12	30-aot-12	6-sept.-12	20-sept.-12
30-aot-12	F	41	21-aot-12	Oui	Non	Non	NR	Non	Non	Oui	Non	NR	NR	Chien	28-aot-12	Bangui	8eArr	DAMALA	NA	Abattu	Suspect	28-aot-12	Oui	Non	Pos	Non fait	Oui	30-aot-12	30-aot-12	6-sept.-12	20-sept.-12
25-sept.-12	F	NR	21-aot-12	Oui	Non	Non	NR	Non	Non	Oui	Non	NR	NR	Chien	25-sept.-12	Bangui	3eArr	FATIMA	NA	En fuite	NA	NA	Non	Non	Non fait	Non fait	Non	Non	25-sept.-12	25-sept.-12	NA
24-aot-12	M	8	22-aot-12	Oui	Non	Non	4	Non	Non	Oui	Non	Superficielle	Non	Chien	24-aot-12	Bangui	8eArr	DAMALA	OUI	En observation	NA	NA	Non	Non	Non fait	Non fait	Non	Non	NA	NA	NA
27-aot-12	M	NR	24-aot-12	Oui	Non	Non	5	Non	Non	Non	Oui	Superficielle	Oui	Chien	27-aot-12	Bangui	5eArr	NDANGUE	Non	En observation	NA	NA	Non	Non	Non fait	Non fait	Non	Non	NA	NA	NA
28-aot-12	M	49	24-aot-12	Oui	Non	Non	2	Non	Non	Oui	Non	Profonde	NR	Chien	28-aot-12	Bangui	1erArr	CAMP IZAMO	NA	En fuite	NA	NA	Non	Non	Non fait	Non fait	Oui	28-aot-12	28-aot-12	4-sept.-12	19-sept.-12
04-sept-12	M	69	25-aot-12	Oui	Non	Non	NR	Non	Non	Oui	Non	NR	NR	Chien	31-aot-12	Bangui	6eArr	MBOSSORO	NA	Abattu	NA	4-sept.-12	Non	Non	Non fait	Non fait	Oui	5-sept.-12	4-sept.-12	12-sept.-12	26-sept.-12
27-aot-12	M	NR	26-aot-12	Oui	Non	Non	1	Non	Non	Oui	Non	Superficielle	Non	Chien	27-aot-12	Bimbo	Bimbo	Bimbo	Non	En observation	NA	NA	Non	Non	Non fait	Non fait	Non	Non	NA	NA	NA
28-aot-12	M	5	26-aot-12	Oui	Non	Non	6	Non	Non	Oui	Non	Profonde	Oui	Chien	28-aot-12	Hors Bangui	OUHAM	BOSSANGOA	Ne sait pas	En fuite	Suspect	NA	Oui	Non	Non fait	Non fait	Non	Non	NA	NA	NA
2-nov.-12	M	48	26-aot-12	Oui	Non	Non	2	Non	Non	Oui	Non	Profonde	Oui	Chien	31-oct.-12	Bangui	6eArr	MBOSSORO	NA	En fuite	NA	NA	Non	Non	Non fait	Non fait	Non	Non	2-nov.-12	9-nov.-12	23-nov.-12
03-sept-12	F	40	26-aot-12	Oui	Non	Non	2	Non	Non	Oui	Non	Profonde	Non	Chien	03-sept-12	Bangui	3eArr	FATIMA	Oui	En fuite	NA	NA	Non	Non	Non fait	Non fait	Non	Non	NA	NA	NA
05-sept-12	F	42	27-aot-12	Oui	Non	Non	3	Non	Non	Oui	Non	Profonde	Non	Chien	30-aot-12	Bangui	6eArr	KPETENE	Non	Abattu	Suspect	3-sept.-12	Oui	12/042	Pos	2.2	Oui	5-sept.-12	5-sept.-12	12-sept.-12	26-sept.-12
30-aot-12	F	8	28-aot-12	Oui	Non	Non	NR	Non	Oui	Non	Non	NR	NR	Chien	30-aot-12	Hors Bangui	OUHAM	BOSSANGOA	NA	En fuite	NA	NA	Non	Non	Non fait	Non fait	Oui	30-aot-12	30-aot-12	6-sept.-12	20-sept.-12
30-aot-12	F	4	28-aot-12	Oui	Non	Non	NR	NR	Oui	Non	Non	NR	NR	Chien	30-aot-12	Bangui	1erArr	CAMP IZAMO	NA	Abattu	Suspect	28-aot-12	Oui	12/039	Pos	2.2	Oui	30-aot-12	30-aot-12	6-sept.-12	20-sept.-12
17-sept-12	M	7	28-aot-12	Oui	Non	Non	1	Non	Non	Oui	Non	Profonde	NR	Chien	17-sept-12	Hors Bangui	OUAKA	BAMBARI	NA	En fuite	Suspect	NA	Non	Non	Non fait	Non fait	Oui	17-sept.-12	17-sept.-12	24-sept.-12	8-oct.-12
17-sept-12	M	45	28-aot-12	Oui	Non	Non	1	Non	Oui	Non	Non	Profonde	NR	Chien	17-sept-12	Hors Bangui	OUAKA	BAMBARI	NA	En fuite	Suspect	NA	Non	Non	Non fait	Non fait	Oui	17-sept.-12	17-sept.-12	24-sept.-12	8-oct.-12
30-aot-12	M	46	29-aot-12	Oui	Non	Non	2	Non	Oui	Non	Non	Profonde	Non	Chien	10-sept-12	Bangui	6eArr	92 LOGEMENTS	Non	Abattu	Suspect	3-sept.-12	Oui	12/042	Pos	2.2	Oui	10-sept.-12	10-sept.-12	17-sept.-12	NA
3-sept.-12	F	NR	29-aot-12	Oui	Non	Non	3	Non	Non	Oui	Non	Profonde	Oui	Chien	31-aot-12	Bangui	3eArr	YAMBASSA	OUI	En observation	NA	NA	Non	Non	Non fait	Non fait	Oui	NA	NA	NA	NA
31-aot-12	M	42	30-aot-12	Oui	Non	Non	3	Non	Non	Oui	Non	NR	NR	Chien	31-aot-12	Bangui	4eArr	GOBONGO	NA	Inconnu	NA	NA	Non	Non	Non fait	Non fait	Oui	31-aot-12	31-aot-12	7-sept.-12	21-sept.-12
4-sept.-12	F	NR	30-aot-12	Oui	Non	Non	1	Non	Non	Oui	Non	Superficielle	NR	Chien	30-aot-12	Bangui	5eArr	YASSIMANDJI	OUI	En observation	NA	NA	Non	Non	Non fait	Non fait	Oui	4-sept.-12	NA	NA	NA
3-sept.-12	M	NR	30-aot-12	Oui	Non	Non	1	Non	Non	Oui	Non	Profonde	NR	Chien	30-aot-12	Bangui	2eArr	BATAMBO	Non	En observation	NA	NA	Non	Non	Non fait	Non fait	Non	Non	NA	NA	NA
12-sept.-12	F	24	31-aot-12	Oui	Non	Non	1	Non	Non	Oui	Non	Superficielle	Oui	Chien	4-sept.-12	Bangui	3eArr	 SENEGALAIS	Non	En observation	NA	NA	Non	Non	Non fait	Non fait	Oui	1-sept.-12	NA	NA	NA
06-sept-12	M	NR	31-aot-12	CONTACT	Non	Non	0	Non	Oui	Oui	Oui	Non	NR	Chien	06-sept-12	Bangui	4eArr	BOY-RABE	NA	Abattu	Suspect	6-sept.-12	Oui	12/046	Pos	2.1	Oui	6-sept.-12	6-sept.-12	13-sept.-12	27-sept.-12
06-sept-12	M	12	31-aot-12	CONTACT	Non	Non	0	Non	Oui	Non	Non	Non	NR	Chien	31-aot-12	Bangui	3eArr	SARA	NA	Abattu	Suspect	31-aot-12	Oui	12/040	Pos	2.2	Oui	6-sept.-12	6-sept.-12	13-sept.-12	27-sept.-12
06-sept-12	M	15	31-aot-12	CONTACT	Non	Non	0	Non	Oui	Oui	Non	Non	NR	Chien	06-sept-12	Bangui	3eArr	SARA	NA	Abattu	Suspect	31-aot-12	Oui	12/040	Pos	2.2	Oui	6-sept.-12	6-sept.-12	13-sept.-12	27-sept.-12
28-sept.-12	M	24	31-aot-12	Oui	Non	Non	2	Non	Non	Oui	Non	NR	NR	Chien	28-sept.-12	Bangui	3eArr	SARA	NA	En fuite	NA	NA	Non	Non	Non fait	Non fait	Non	Non	28-sept.-12	5-oct.-12	18-oct.-12
12-sept.-12	F	21	31-aot-12	Non	Oui	Non	1	Non	Non	Oui	Non	Superficielle	Non	Chien	7-sept.-12	Bangui	4eArr	GOBONGO	OUI	En observation	NA	NA	Non	Non	Non fait	Non fait	Oui	31-aot-12	NA	NA	NA
20-aot-12	M	24	02-aot-12	Oui	Non	Non	NR	Non	Non	Oui	Non	Superficielle	NR	Chien	16-aot-12	Bangui	6eArr	KPETENE	NA	Abattu	Suspect	16-aot-12	Oui	12/030	Neg	2.2	Oui	20-aot-12	20-aot-12	27-aot-12	10-sept.-12
20-aot-12	M	34	02-aot-12	Oui	Non	Non	NR	Non	Oui	Non	Non	NR	NR	Chien	16-aot-12	Bangui	6eArr	KPETENE	NA	Abattu	Suspect	16-aot-12	Oui	12/030	Neg	2.2	Oui	20-aot-12	20-aot-12	27-aot-12	10-sept.-12
5-sept.-12	F	NR	1-sept.-12	Oui	Non	Non	NR	Non	Non	Oui	Non	NR	NR	Chien	1-sept.-12	Bangui	6eArr	LANGBACHI	NA	En observation	NA	NA	Non	Non	Non fait	Non fait	Non	Non	NA	NA	NA
06-sept-12	F	28	01-sept-12	Oui	Non	Non	4	Non	Non	Oui	Non	Profonde	NR	Chien	06-sept-12	Bangui	4eArr	FOUH	NA	Abattu	Suspect	3-sept.-12	Oui	12/044	Pos	2.1	Oui	6-sept.-12	6-sept.-12	13-sept.-12	27-sept.-12
06-sept-12	M	9	01-sept-12	Oui	Non	Non	1	Non	Oui	Non	Non	NR	NR	Chien	06-sept-12	Bangui	4eArr	FOUH	NA	Abattu	Suspect	3-sept.-12	Oui	12/044	Pos	2.1	Oui	6-sept.-12	6-sept.-12	13-sept.-12	27-sept.-12
10-sept-12	M	32	01-sept-12	CONTACT	Non	Non	NR	Non	Non	Non	Non	Non	Non	Chien	10-sept-12	Bangui	4eArr	FOUH	NA	Abattu	Suspect	3-sept.-12	Oui	12/044	Pos	2.1	Oui	10-sept.-12	10-sept.-12	17-sept.-12	1-oct.-12
07-sept-12	F	30	01-sept-12	Oui	Non	Non	2	Non	Non	Oui	Non	Profonde	NR	Chien	07-sept-12	Bangui	4eArr	FOUH	NA	Abattu	Suspect	3-sept.-12	Oui	12/044	Pos	2.1	Oui	7-sept.-12	7-sept.-12	14-sept.-12	28-sept.-12
11-sept-12	F	33	01-sept-12	Oui	Non	Non	NR	Non	Oui	Non	Non	NR	NR	Chien	11-sept-12	Bangui	4eArr	ISSA 2	NA	Abattu	Suspect	3-sept.-12	Oui	12/044	Pos	2.1	Oui	11-sept.-12	11-sept.-12	18-sept.-12	2-oct.-12
05-sept-12	M	NR	01-sept-12	Oui	Non	Non	NR	Non	Non	Oui	Non	NR	NR	Chien	03-sept-12	Bangui	4eArr	FOUH	NA	Abattu	Suspect	3-sept.-12	Oui	12/044	Pos	2.1	Oui	5-sept.-12	5-sept.-12	12-sept.-12	26-sept.-12
05-sept-12	F	8	01-sept-12	Oui	Non	Non	4	Non	Oui	Non	Non	NR	NR	Chien	05-sept-12	Bangui	4eArr	FOUH	NA	Abattu	Suspect	3-sept.-12	Oui	12/044	Pos	2.1	Oui	5-sept.-12	5-sept.-12	5-sept.-12	26-sept.-12
07-sept-12	M	38	01-sept-12	Oui	Non	Non	NR	Non	Oui	Non	Non	NR	NR	Chien	07-sept-12	Bangui	4eArr	FOUH	NA	Abattu	Suspect	3-sept.-12	Oui	12/044	Pos	2.1	Oui	7-sept.-12	7-sept.-12	14-sept.-12	28-sept.-12
07-sept-12	M	6	01-sept-12	Oui	Non	Non	NR	Non	Oui	Non	Non	NR	NR	Chien	07-sept-12	Bangui	4eArr	FOUH	NA	Abattu	Suspect	3-sept.-12	Oui	12/044	Pos	2.1	Oui	7-sept.-12	7-sept.-12	14-sept.-12	28-sept.-12
07-sept-12	F	8	01-sept-12	Oui	Non	Non	1	Non	Oui	Non	Non	Profonde	NR	Chien	07-sept-12	Bangui	4eArr	FOUH	NA	Abattu	Suspect	3-sept.-12	Oui	12/044	Pos	2.1	Oui	7-sept.-12	7-sept.-12	14-sept.-12	28-sept.-12
10-sept-12	F	NR	02-sept-12	Oui	Non	Non	4	Non	Non	Oui	Non	Profonde	NR	Chien	10-sept-12	Bangui	5eArr	WATALA	NA	Abattu	Suspect	7-sept.-12	Oui	12/048	Pos	2.1	Oui	10-sept.-12	10-sept.-12	17-sept.-12	1-oct.-12
11-sept-12	F	3	02-sept-12	Oui	Non	Non	6	Non	Non	Oui	Non	NR	NR	Chien	11-sept-12	Bangui	5eArr	WATALA	NA	Abattu	Suspect	7-sept.-12	Oui	12/048	Pos	2.1	Oui	11-sept.-12	11-sept.-12	18-sept.-12	NA
11-sept-12	F	6	02-sept-12	Oui	Non	Non	2	Non	Non	Non	Oui	NR	NR	Chien	11-sept-12	Bangui	5eArr	MISKINE	NA	Abattu	Suspect	7-sept.-12	Oui	12/048	Pos	2.1	Oui	11-sept.-12	11-sept.-12	18-sept.-12	2-oct.-12
12-sept-12	M	66	02-sept-12	Oui	Non	Non	2	Non	Non	Oui	Non	Profonde	NR	Chien	12-sept-12	Bangui	5eArr	WATALA	NA	Abattu	Suspect	7-sept.-12	Oui	12/048	Pos	2.1	Oui	12-sept.-12	12-sept.-12	19-sept.-12	3-oct.-12
12-sept-12	M	13	03-sept-12	Oui	Non	Non	4	Non	Non	Oui	Non	NR	NR	Chien	12-sept-12	Bangui	5eArr	WATALA	NA	Abattu	Suspect	7-sept.-12	Oui	12/048	Pos	2.1	Oui	13-sept.-12	12-sept.-12	24-sept.-12	4-oct.-12
12-sept-12	M	19	03-sept-12	Oui	Non	Non	2	Non	Non	Oui	Non	Profonde	NR	Chien	12-sept-12	Bangui	5eArr	WATALA	NA	Abattu	Suspect	7-sept.-12	Oui	12/048	Pos	2.1	Oui	13-sept.-12	13-sept.-12	5-oct.-12	NA
4-sept.-12	M	NR	3-sept.-12	Oui	Non	Non	1	Non	Non	Non	Oui	Superficielle	Non	Chien	3-sept.-12	Bangui	4eArr	BOY-RABE	Non	En observation	NA	NA	Non	Non	Non fait	Non fait	Oui	4-sept.-12	NA	NA	NA
4-sept.-12	F	NR	3-sept.-12	Oui	Non	Non	1	Non	Oui	Non	Non	Profonde	Non	Chien	3-sept.-12	Bangui	3eArr	NDOMBIA	Non	En observation	NA	NA	Non	Non	Non fait	Non fait	Oui	4-sept.-12	NA	NA	NA
06-sept-12	M	NR	03-sept-12	CONTACT	Non	Non	0	Non	Oui	Oui	Non	Non	NR	Chien	06-sept-12	Bangui	4eArr	BOY-RABE	NA	Abattu	Suspect	6-sept.-12	Oui	12/046	Pos	2.1	Oui	6-sept.-12	6-sept.-12	13-sept.-12	27-sept.-12
17-sept-12	F	8	03-sept-12	Oui	Non	Non	2	Non	Oui	Oui	Non	NR	NR	Chien	17-sept-12	Bangui	6eArr	LINGUISSA	NA	En fuite	NA	NA	Non	Non	Non fait	Non fait	Oui	17-sept.-12	17-sept.-12	24-aot-12	8-oct.-12
04-sept-12	M	NR	04-sept-12	Oui	Non	Non	NR	Non	Non	Oui	Non	NR	NR	Chien	04-sept-12	Bangui	3eArr	BOEING	NA	En fuite	Suspect	NA	Non	Non	Non fait	Non fait	Oui	4-sept.-12	4-sept.-12	11-sept.-12	25-sept.-12
04-sept-12	F	60	04-sept-12	Oui	Non	Non	NR	Non	Oui	Non	Non	NR	NR	Chien	04-sept-12	Bangui	3eArr	BOEING	NA	En fuite	Suspect	NA	Non	Non	Non fait	Non fait	Oui	4-sept.-12	4-sept.-12	11-sept.-12	25-sept.-12
7-sept.-12	M	NR	4-sept.-12	Oui	Non	Non	1	Non	Non	Oui	Non	Profonde	Non	Chien	4-sept.-12	Bangui	4eArr	FOUH	Non	En observation	NA	NA	Non	Non	Non fait	Non fait	Oui	7-sept.-12	NA	NA	NA
7-sept.-12	F	NR	4-sept.-12	Oui	Non	Non	1	Non	Non	Oui	Non	Superficielle	Non	Chien	7-sept.-12	Hors Bangui	OUHAM	GBADOMA	OUI	En observation	NA	NA	Non	Non	Non fait	Non fait	Non	Non	NA	NA	NA
10-sept-12	F	9	04-sept-12	Oui	Non	Non	1	Non	Oui	Non	Non	NR	NR	Chien	10-sept-12	Bangui	4eArr	BOY-RABE	NA	En observation	Suspect	NA	Non	Non	Non fait	Non fait	Oui	10-sept.-12	10-sept.-12	17-sept.-12	NA
10-sept-12	F	7	04-sept-12	Oui	Non	Non	3	Non	Oui	Non	Non	NR	NR	Chien	10-sept-12	Bangui	4eArr	BOY-RABE	NA	En observation	Suspect	NA	Non	Non	Non fait	Non fait	Oui	10-sept.-12	10-sept.-12	17-sept.-12	NA
10-sept-12	F	4	04-sept-12	Oui	Non	Non	1	Non	Non	Oui	Non	Profonde	NR	Chien	08-sept-12	Bangui	4eArr	BOY-RABE	NA	En observation	Suspect	NA	Non	Non	Non fait	Non fait	Oui	10-sept.-12	10-sept.-12	17-sept.-12	NA
05-sept-12	F	6	05-sept-12	Oui	Non	Non	4	Non	Non	Oui	Non	Profonde	NR	Chien	05-sept-12	Bangui	5eArr	NGBENGUEWE	NA	En fuite	Suspect	05-sept-12	Oui	12/047	Pos	2.2	Oui	5-sept.-12	5-sept.-12	12-sept.-12	26-sept.-12
05-sept-12	F	8	05-sept-12	Oui	Non	Non	8	Non	Non	Oui	Non	Profonde	NR	Chien	05-sept-12	Bangui	5eArr	NGBENGUEWE	NA	En fuite	Suspect	05-sept-12	Oui	12/047	Pos	2.2	Oui	5-sept.-12	5-sept.-12	12-sept.-12	26-sept.-12
6-sept.-12	F	NR	5-sept.-12	Oui	Non	Non	1	Non	Non	Oui	Non	Superficielle	Non	Chien	5-sept.-12	Bangui	8eArr	DAMALA	Non	En observation	NA	NA	Non	Non	Non fait	Non fait	Non	Non	NA	NA	NA
07-sept-12	M	NR	05-sept-12	Oui	Non	Non	NR	Non	Oui	Non	Non	NR	NR	SON ENFANT SUSPECT DE RAGE ET DECEDE	07-sept-12	Hors Bangui	LOBAYE	VILLAGE BOGANDA (YAWA)	NA	Mort	Cliniquement enrage	5-sept.-12	Non	Non	Non fait	Non fait	Oui	7-sept.-12	7-sept.-12	14-sept.-12	28-sept.-12
10-sept-12	M	20	06-sept-12	Oui	Non	Non	4	Non	Non	Oui	Non	Profonde	Non	Chien	10-sept-12	Bangui	4eArr	BOY-RABE	Non	Abattu	Suspect	10-sept.-12	Oui	12/049	Pos	2.2	Oui	10-sept.-12	10-sept.-12	17-sept.-12	28-sept.-12
11-sept-12	F	20	06-sept-12	Oui	Non	Non	2	Non	Non	Oui	Non	Profonde	NR	Chien	11-sept-12	Bangui	5eArr	WATALA	NA	Abattu	Suspect	7-sept.-12	Oui	12/048	Pos	2.1	Oui	11-sept.-12	11-sept.-12	18-sept.-12	2-oct.-12
11-sept-12	M	NR	06-sept-12	Oui	Non	Non	4	Non	Oui	Oui	Non	Profonde	Non	Chien	11-sept-12	Bangui	5eArr	WATALA	Non	Abattu	Suspect	7-sept.-12	Oui	12/048	Pos	2.1	Non	Non	11-sept.-12	18-sept.-12	2-oct.-12
7-sept.-12	F	3	6-sept.-12	Oui	Non	Non	NR	Oui	Non	Non	Non	NR	NR	Chien	20-sept.-12	Bangui	5eArr	MALIMAKA	NA	En fuite	NA	NA	Oui	Non	Non fait	Non fait	Non	Non	7-sept.-12	7-sept.-12	14-sept.-12
07-sept-12	F	13	07-sept-12	Oui	Non	Non	4	Non	Oui	Non	Non	Profonde	Oui	Chien	07-sept-12	Bangui	3eArr	KM5	Ne sait pas	En fuite	Suspect	NA	Non	Non	Non fait	Non fait	Non	Non	NA	NA	NA
10-sept-12	M	31	07-sept-12	Oui	Non	Non	2	Non	Non	Oui	Non	Profonde	NR	Chien	10-sept-12	Bangui	5eArr	MISKINE	NA	En fuite	Suspect	NA	Non	Non	Non fait	Non fait	Oui	10-sept.-12	10-sept.-12	17-sept.-12	1-oct.-12
10-sept.-12	M	NR	7-sept.-12	Oui	Non	Non	NR	Non	Non	Oui	Non	NR	NR	Chien	10-sept.-12	Bangui	4eArr	BOY-RABE	NA	En observation	NA	NA	Non	Non	Non fait	Non fait	Non	Non	NA	NA	NA
10-sept.-12	F	NR	7-sept.-12	Oui	Non	Non	NR	Non	Non	Oui	Non	NR	NR	Chien	10-sept.-12	Bangui	4eArr	BOY-RABE	NA	En observation	NA	NA	Non	Non	Non fait	Non fait	Non	Non	NA	NA	NA
07-sept-12	M	NR	07-sept-12	Oui	Non	Non	NR	Oui	Non	Non	Non	NR	Non	Chien	07-sept-12	Bangui	2eArr	SANGO	NA	En fuite	Suspect	NA	Non	Non	Non fait	Non fait	Oui	7-sept.-12	7-sept.-12	14-sept.-12	28-sept.-12
24-sept.-12	F	NR	7-sept.-12	Oui	Non	Non	4	Non	Non	Oui	Non	Profonde	NR	Chien	21-sept.-12	Hors Bangui	KEMO	SIBUT	NA	Abattu	NA	7-sept.-12	Non	Non	Non fait	Non fait	Non	Non	24-sept.-12	24-sept.-12	28-sept.-12
11-sept-12	F	19	08-sept-12	Oui	Non	Non	2	Non	Non	Oui	Non	NR	NR	Chien	11-sept-12	Bangui	4eArr	BOY-RABE	NA	Abattu	Suspect	8-sept.-12	Oui	12/049	Pos	2.2	Oui	11-sept.-12	11-sept.-12	21-sept.-12	NA
14-sept-12	F	40	08-sept-12	Oui	Non	Non	4	Non	Non	Oui	Non	NR	NR	Chien	14-sept-12	Bangui	4eArr	BOY-RABE	NA	Abattu	Suspect	10-sept.-12	Oui	12/049	Pos	2.2	Oui	14-sept.-12	14-sept.-12	21-sept.-12	NA
11-sept-12	F	11	08-sept-12	Oui	Non	Non	1	Non	Non	Non	Oui	Profonde	NR	Chien	11-sept-12	Bangui	4eArr	BOY-RABE	NA	Abattu	Suspect	10-sept.-12	Oui	12/049	Pos	2.2	Oui	11-sept.-12	11-sept.-12	18-sept.-12	21-sept.-12
10-sept.-12	M	NR	8-sept.-12	Oui	Non	Non	1	Non	Non	Oui	Non	Profonde	Non	Chien	8-sept.-12	Bangui	4eArr	BOY-RABE	Non	En observation	NA	NA	Non	Non	Non fait	Non fait	Non	Non	NA	NA	NA
10-sept.-12	M	NR	8-sept.-12	Oui	Non	Non	NR	Non	Non	Non	Oui	NR	NR	Chien	8-sept.-12	Bangui	4eArr	BOY-RABE	Non	En observation	NA	NA	Non	Non	Non fait	Non fait	Non	Non	NA	NA	NA
12-sept.-12	F	NR	8-sept.-12	Oui	Non	Non	1	Non	Non	Oui	Non	Superficielle	Non	Chien	10-sept.-12	Bangui	4eArr	CITE JEAN XXIII	Non	En observation	NA	NA	Non	Non	Non fait	Non fait	Oui	12-sept.-12	NA	NA	NA
11-sept.-12	M	NR	8-sept.-12	Oui	Non	Non	NR	Non	Non	Oui	Non	NR	NR	Chien	11-sept.-12	Bimbo	Bimbo	PK 13	NA	En observation	NA	NA	Non	Non	Non fait	Non fait	Non	Non	NA	NA	NA
11-sept-12	F	9	08-sept-12	Oui	Non	Non	4	Non	Oui	Non	Non	NR	NR	Chien	11-sept-12	Bangui	4eArr	BOY-RABE	NA	En fuite	Suspect	NA	Non	Non	Non fait	Non fait	Oui	10-sept.-12	11-sept.-12	18-sept.-12	2-oct.-12
17-sept-12	F	15	08-sept-12	Oui	Non	Non	NR	Non	Non	Oui	Non	NR	NR	Chien	17-sept-12	Bangui	4eArr	BOY-RABE	NA	En fuite	Suspect	NA	Non	Non	Non fait	Non fait	Oui	10-sept.-12	10-sept.-12	17-sept.-12	1-oct.-12
10-sept-12	F	30	08-sept-12	CONTACT	Non	Oui	0	Non	Oui	Oui	Non	Non	NR	Chien	10-sept-12	Bangui	4eArr	BOY-RABE	NA	Abattu	Suspect	8-sept.-12	Non	Non	Non fait	Non fait	Oui	10-sept.-12	10-sept.-12	17-sept.-12	NA
10-sept-12	M	23	08-sept-12	Oui	Non	Non	1	Non	Non	Non	Oui	Profonde	Oui	Chien	10-sept-12	Bangui	4eArr	BOY-RABE	NA	Abattu	Suspect	8-sept.-12	Non	Non	Non fait	Non fait	Oui	10-sept.-12	10-sept.-12	17-sept.-12	1-oct.-12
10-sept-12	M	NR	08-sept-12	Oui	Non	Non	3	Non	Oui	Non	Non	NR	NR	Chien	10-sept-12	Bangui	4eArr	BOY-RABE	NA	Abattu	Suspect	8-sept.-12	Non	Non	Non fait	Non fait	Oui	10-sept.-12	10-sept.-12	17-sept.-12	1-oct.-12
10-sept-12	F	60	08-sept-12	Oui	Non	Non	NR	Non	Oui	Non	Non	NR	NR	Chien	10-sept-12	Bangui	4eArr	BOY-RABE	NA	Abattu	Suspect	8-sept.-12	Non	Non	Non fait	Non fait	Oui	10-sept.-12	10-sept.-12	17-sept.-12	NA
10-sept-12	M	16	08-sept-12	Oui	Non	Non	1	Non	Non	Oui	Non	NR	NR	Chien	10-sept-12	Bangui	4eArr	BOY-RABE	NA	Abattu	Suspect	8-sept.-12	Non	Non	Non fait	Non fait	Oui	10-sept.-12	10-sept.-12	17-sept.-12	1-oct.-12
12-sept.-12	M	NR	8-sept.-12	Oui	Non	Non	NR	Non	Non	Oui	Non	NR	NR	Chien	12-sept.-12	Bangui	8eArr	COMBATTANT	NA	En observation	NA	NA	Non	Non	Non fait	Non fait	Non	Non	NA	NA	NA
11-sept-12	F	4	08-sept-12	Oui	Non	Non	6	Non	Non	Non	Oui	NR	NR	Chien	11-sept-12	Bangui	4eArr	BOY-RABE	NA	En fuite	Suspect	NA	Non	Non	Non fait	Non fait	Oui	11-sept.-12	11-sept.-12	18-sept.-12	NA
14-sept-12	F	25	08-sept-12	Oui	Non	Non	2	Non	Non	Oui	Non	NR	NR	Chien	14-sept-12	Bangui	1erArr	CENTRE VILLE	NA	En fuite	NA	NA	Non	Non	Non fait	Non fait	Oui	14-sept.-12	14-sept.-12	21-sept.-12	8-oct.-12
10-sept-12	M	42	09-sept-12	Oui	Non	Non	NR	Non	Non	Oui	Non	NR	NR	Chien	10-sept-12	Bangui	8eArr	DAMALA	NA	En fuite	Suspect	NA	Non	Non	Non fait	Non fait	Oui	10-sept.-12	10-sept.-12	17-sept.-12	1-oct.-12
13-sept.-12	M	NR	9-sept.-12	Oui	Non	Non	NR	Non	Non	Oui	Non	NR	Non	Chien	12-sept.-12	Bangui	6eArr	92 LOGEMENTS	Non	En observation	NA	NA	Non	Non	Non fait	Non fait	Non	Non	NA	NA	NA
11-sept-12	M	42	09-sept-12	Oui	Non	Non	NR	Non	Non	Oui	Non	NR	NR	Chien	11-sept-12	Begoua	Begoua	NGOLA	NA	En fuite	Suspect	NA	Non	Non	Non fait	Non fait	Oui	11-sept.-12	11-sept.-12	18-sept.-12	2-oct.-12
14-sept.-12	F	NR	9-sept.-12	Oui	Non	Non	2	Non	Non	Oui	Non	Profonde	Oui	Chien	13-sept.-12	Bangui	5eArr	SOCATI	Non	En observation	NA	NA	Non	Non	Non fait	Non fait	Oui	14-sept.-12	NA	NA	NA
12-sept.-12	F	NR	9-sept.-12	Oui	Non	Non	2	Non	Non	Oui	Non	Profonde	Non	Chien	12-sept.-12	Hors Bangui	OMBELLA M'POKO	ZADO	Non	En observation	NA	NA	Non	Non	Non fait	Non fait	Non	Non	NA	NA	NA
24-sept.-12	M	NR	10-sept.-12	Oui	Non	Non	2	Non	Oui	Non	Oui	Superficielle	Non	Chien	17-sept.-12	Bangui	5eArr	YASSARA	Non	En observation	NA	NA	Non	Non	Non fait	Non fait	Oui	24-sept.-12	NA	NA	NA
24-sept.-12	F	NR	10-sept.-12	Oui	Non	Non	1	Non	Non	Oui	Non	Profonde	Non	Chien	24-sept.-12	Bangui	4eArr	GOBONGO	OUI	En observation	NA	NA	Non	Non	Non fait	Non fait	Non	Non	NA	NA	NA
21-sept-12	M	12	11-sept-12	Oui	Non	Non	1	Non	Non	Non	Oui	Superficielle	Non	Chien	14-sept.-12	Bangui	8eArr	GALABADJA	Non	Mort	Suspect	NA	Oui	12/055	Pos	NA	Oui	21-sept.-12	21-sept.-12	28-sept.-12	12-oct.-12
17-sept-12	F	25	11-sept-12	Oui	Non	Non	2	Non	Oui	Non	Non	Profonde	NR	Chien	17-sept-12	Bangui	6eArr	92 LOGEMENTS	NA	Abattu	NA	11-sept.-12	Non	Non	Non fait	Non fait	Oui	17-sept.-12	17-sept.-12	24-sept.-12	8-sept.-12
13-sept-12	M	19	11-sept-12	Oui	Non	Non	2	Non	Non	Oui	Oui	NR	NR	Chien	12-sept-12	Bangui	4eArr	BOY-RABE	NA	En fuite	NA	NA	Non	Non	Non fait	Non fait	Oui	12-sept.-12	13-sept.-12	20-sept.-12	4-oct.-12
13-sept.-12	M	NR	11-sept.-12	Oui	Non	Non	1	Non	Non	Non	Oui	Superficielle	Oui	Chien	13-sept.-12	Bangui	4eArr	BOY-RABE	NA	En observation	NA	NA	Non	Non	Non fait	Non fait	Oui	13-sept.-12	NA	NA	NA
17-sept-12	M	15	11-sept-12	Oui	Non	Non	NR	Non	Oui	Non	Non	NR	NR	SINGE	17-sept-12	Hors Bangui	OMBELLA M'POKO	PK 17	NA	Abattu	NA	11-sept.-12	Non	Non	Non fait	Non fait	Oui	17-sept.-12	17-sept.-12	24-sept.-12	8-oct.-12
24-sept.-12	M	50	11-sept.-12	Oui	Non	Non	1	Non	Non	Oui	Non	Superficielle	Oui	Chien	21-sept.-12	Bangui	2eArr	SICA 2	Non	En observation	NA	NA	Non	Non	Non fait	Non fait	Non	Non	NA	NA	NA
18-sept-12	M	35	12-sept-12	CONTACT	Non	Non	0	Non	Oui	Oui	Non	Non	NR	Chien	18-sept-12	Bangui	6eArr	92 LOGEMENTS	NA	Abattu	Suspect	14-sept.-12	Oui	12/050	Pos	2.2	Oui	18-sept.-12	18-sept.-12	25-sept.-12	9-oct.-12
18-sept-12	M	18	12-sept-12	Oui	Non	Non	NR	Non	Oui	Non	Non	NR	NR	Chien	17-sept-12	Bangui	6eArr	92 LOGEMENTS	NA	Abattu	Suspect	14-sept.-12	Oui	12/050	Pos	2.2	Oui	18-sept.-12	18-sept.-12	25-sept.-12	9-oct.-12
13-sept-12	F	31	13-sept-12	Oui	Non	Non	2	Non	Non	Oui	Non	NR	NR	Chat	13-sept-12	Bangui	3eArr	YAKITE	NA	En fuite	Suspect	NA	Non	Non	Non fait	Non fait	Oui	13-sept.-12	13-sept.-12	NA	NA
14-sept.-12	M	NR	13-sept.-12	Oui	Non	Non	NR	Non	Non	Oui	Non	NR	NR	Chien	14-sept.-12	Bangui	5eArr	BANGUI M'POKO	NA	En observation	NA	NA	Non	Non	Non fait	Non fait	Non	Non	NA	NA	NA
14-sept-12	F	NR	13-sept-12	Oui	Non	Non	1	Non	Oui	Non	Non	NR	NR	Chien	14-sept-12	Bangui	2eArr	BRUXELLES	NA	En fuite	NA	NA	Non	Non	Non fait	Non fait	Oui	14-sept.-12	14-sept.-12	21-sept.-12	5-oct.-12
19-sept-12	F	8	13-sept-12	Oui	Non	Non	2	Non	Non	Non	Oui	Profonde	Oui	Chien	19-sept-12	Bangui	6eArr	GUITANGOLA	Ne sait pas	En fuite	Suspect	NA	Non	Non	Non fait	Non fait	Non	Non	NA	NA	NA
17-sept.-12	F	NR	14-sept.-12	Oui	Non	Non	1	Non	Non	Non	Oui	Profonde	Oui	Chien	17-sept.-12	Bangui	4eArr	DEDENGUE 2	OUI	En observation	NA	NA	Non	Non	Non fait	Non fait	Non	Non	NA	NA	NA
18-sept.-12	F	NR	15-sept.-12	Oui	Non	Non	2	Non	Non	Oui	Non	NR	Non	Chien	17-sept.-12	Bangui	4eArr	GOBONGO	Non	En observation	NA	NA	Non	Non	Non fait	Non fait	Non	Non	NA	NA	NA
18-sept.-12	F	NR	16-sept.-12	Oui	Non	Non	1	Non	Non	Oui	Non	Superficielle	Non	Chien	18-sept.-12	Bangui	5eArr	GBAKONDJA	Non	En observation	NA	NA	Non	Non	Non fait	Non fait	Non	Non	NA	NA	NA
21-sept.-12	M	NR	16-sept.-12	Oui	Non	Non	1	Non	Non	Oui	Non	Superficielle	Non	Chien	18-sept.-12	Bangui	4eArr	EGLISE NGOUBAGARA	Non	En observation	NA	NA	Non	Non	Non fait	Non fait	Non	Non	NA	NA	NA
25-sept.-12	F	NR	16-sept.-12	Oui	Non	Non	1	Non	Non	Oui	Non	Superficielle	Non	Chien	22-sept.-12	Bangui	7eArr	KASSAI	Non	En observation	NA	NA	Non	Non	Non fait	Non fait	Oui	22-sept.-12	NA	NA	NA
20-sept-12	M	15	16-sept-12	Oui	Non	Non	2	Non	Oui	Non	Non	Profonde	NR	Chien	20-sept-12	Bangui	5eArr	MISKINE	NA	Abattu	Suspect	18-sept.-12	Oui	12/052	Pos	NA	Oui	20-sept.-12	20-sept.-12	27-sept.-12	11-oct.-12
24-sept.-12	M	29	16-sept.-12	CONTACT	Non	Non	0	Non	Oui	Oui	Non	Non	NR	Chien	24-sept.-12	Bangui	5eArr	MISKINE	NA	Abattu	NA	18-sept.-12	Oui	12/052	Pos	NA	Non	Non	24-sept.-12	1-oct.-12	17-oct.-12
15-oct.-12	F	4	16-sept.-12	Oui	Non	Non	NR	Oui	Non	Non	Non	Superficielle	NR	Chien	15-oct.-12	Bangui	4eArr	BOY-RABE	NA	En fuite	NA	NA	Non	Non	Non fait	Non fait	Non	Non	15-oct.-12	22-oct.-12	5-nov.-12
18-sept.-12	M	NR	17-sept.-12	Oui	Non	Non	2	Non	Oui	Non	Non	Superficielle	Non	Chien	18-sept.-12	Bangui	6eArr	GUITANGOLA	Non	En observation	NA	NA	Non	Non	Non fait	Non fait	Oui	18-sept.-12	NA	NA	NA
18-sept.-12	F	4	17-sept.-12	Oui	Non	Non	8	Non	Oui	Non	Non	Profonde	Oui	Chien	18-sept.-12	Bangui	4eArr	GOBONGO	Non	En observation	Suspect	NA	Non	Non	Non fait	Non fait	Non	Non	18-sept.-12	25-sept.-12	9-oct.-12
25-sept.-12	M	NR	17-sept.-12	Oui	Non	Non	1	Non	Non	Non	Oui	Superficielle	Non	Chien	20-sept.-12	Begoua	Begoua	KOUKOULOU	OUI	En observation	NA	NA	Non	Non	Non fait	Non fait	Oui	NA	NA	NA	NA
24-sept.-12	M	NR	17-sept.-12	Oui	Non	Non	NR	Non	Non	Oui	Non	NR	NR	Chien	21-sept.-12	Bangui	4eArr	BOY-RABE	NA	Abattu	Suspect	NA	Oui	Non	Pos	Non fait	Non	Non	24-sept.-12	8-oct.-12	17-oct.-12
11-oct.-12	M	21	17-sept.-12	Oui	Non	Non	NR	Non	Non	Oui	Non	NR	NR	Chien	11-oct.-12	Bangui	4eArr	GOBONGO	NA	Abattu	NA	17-sept.-12	Non	Non	Non fait	Non fait	Non	Non	11-oct.-12	18-oct.-12	2-nov.-12
18-sept-12	F	13	18-sept-12	Oui	Non	Non	6	Non	Oui	Oui	Non	Profonde	Non	Chien	18-sept-12	Bangui	5eArr	WATALA	NA	En fuite	Suspect	NA	Non	Non	Non fait	Non fait	Oui	18-sept.-12	18-sept.-12	25-sept.-12	9-oct.-12
19-sept-12	M	12	18-sept-12	Oui	Non	Non	5	Non	Oui	Oui	Non	Profonde	NR	Chien	19-aot-12	Bangui	5eArr	NGOUCIMENT 	NA	Abattu	Suspect	18-sept.-12	Non	Non	Non fait	Non fait	Oui	19-sept.-12	18-sept.-12	26-sept.-12	10-oct.-12
24-sept.-12	F	9	18-sept.-12	Oui	Non	Non	4	Non	Non	Oui	Non	NR	NR	Chien	24-sept.-12	Bangui	2eArr	SICA 2	NA	En fuite	NA	NA	Non	Non	Non fait	Non fait	Non	Non	24-sept.-12	1-oct.-12	15-oct.-12
1-oct.-12	F	NR	18-sept.-12	Oui	Non	Non	1	Non	Non	Oui	Non	Superficielle	Non	Chien	25-sept.-12	Bangui	6eArr	PETEVO	Non	En observation	NA	NA	Non	Non	Non fait	Non fait	Oui	18-sept.-12	NA	NA	NA
20-sept-12	M	43	19-sept-12	Oui	Oui	Non	NR	Non	Non	Oui	Non	NR	NR	Chien	20-sept-12	Bangui	8eArr	GALABADJA	NA	En fuite	Suspect	NA	Non	Non	Non fait	Non fait	Oui	20-sept.-12	20-sept.-12	27-sept.-12	11-oct.-12
19-sept-12	M	2	19-sept-12	Oui	Non	Non	NR	Non	Oui	Non	Oui	NR	NR	Chien	19-sept-12	Bangui	3eArr	FONDO	NA	En fuite	Suspect	NA	Non	Non	Non fait	Non fait	Oui	20-sept.-12	20-sept.-12	27-sept.-12	11-oct.-12
20-sept-12	M	12	19-sept-12	Oui	Non	Non	2	Non	Non	Oui	Non	NR	NR	Chien	20-sept-12	Bangui	3eArr	FONDO	NA	Abattu	Suspect	19-sept.-12	Non	Non	Non fait	Non fait	Oui	20-sept.-12	20-sept.-12	27-sept.-12	11-oct.-12
24-sept.-12	M	NR	19-sept.-12	Oui	Non	Non	1	Non	Non	Oui	Non	Profonde	Non	Chien	21-sept.-12	Begoua	Begoua	SOH	OUI	En observation	NA	NA	Non	Non	Non fait	Non fait	Oui	24-sept.-12	NA	NA	NA
27-sept.-12	F	NR	19-sept.-12	Oui	Non	Non	1	Non	Non	Non	Oui	Superficielle	Oui	Chien	26-sept.-12	Bimbo	Bimbo	PK 11	Non	En observation	NA	NA	Non	Non	Non fait	Non fait	Non	Non	NA	NA	NA
24-sept.-12	M	25	20-sept.-12	Oui	Non	Non	3	Non	Non	Oui	Non	NR	NR	Chien	24-sept.-12	Bangui	3eArr	CASTORS	NA	Abattu	NA	20-sept.-12	Non	Non	Non fait	Non fait	Non	Non	24-sept.-12	8-oct.-12	15-oct.-12
2-oct.-12	M	47	20-sept.-12	Oui	Non	Non	NR	Non	Non	Oui	Non	NR	NR	Chien	26-sept.-12	Bangui	1erArr	GENDARMERIE	NA	Abattu	Suspect	26-sept.-12	Oui	12/058	Pos	2.2	Non	Non	2-oct.-12	9-oct.-12	23-oct.-12
1-oct.-12	M	21	20-sept.-12	Oui	Non	Non	NR	Non	Oui	Non	Non	NR	NR	Chien	29-sept.-12	Bangui	1erArr	GENDARMERIE	NA	Abattu	Suspect	26-sept.-12	Oui	12/058	Pos	2.2	Non	Non	1-oct.-12	8-oct.-12	22-oct.-12
24-sept.-12	M	26	21-sept.-12	Oui	Non	Non	3	Non	Non	Oui	Non	NR	NR	Chien	21-sept.-12	Bangui	3eArr	GBAYA-DOMBIA	NA	En fuite	NA	NA	Non	Non	Non fait	Non fait	Non	Non	24-sept.-12	8-oct.-12	16-oct.-12
9-oct.-12	M	7	21-sept.-12	Oui	Non	Non	2	Non	Non	Oui	Non	Profonde	NR	Chien	9-oct.-12	Begoua	Begoua	YIMBI	NA	En fuite	NA	NA	Non	Non	Non fait	Non fait	Non	Non	9-oct.-12	16-oct.-12	30-oct.-12
24-sept.-12	F	4	22-sept.-12	Oui	Non	Non	2	Non	Oui	Non	Non	NR	NR	Chien	24-sept.-12	Bangui	4eArr	GOBONGO	NA	En fuite	NA	NA	Non	Non	Non fait	Non fait	Non	Non	24-sept.-12	8-oct.-12	18-oct.-12
25-sept.-12	M	NR	23-sept.-12	Oui	Non	Non	2	Non	Non	Oui	Non	Profonde	Non	Chien	25-sept.-12	Bangui	5eArr	BANGUI M'POKO	Non	En observation	NA	NA	Non	Non	Non fait	Non fait	Non	Non	NA	NA	NA
5-oct.-12	F	34	23-sept.-12	Oui	Non	Non	1	Non	Non	Oui	Non	Profonde	Non	Chien	5-oct.-12	Bangui	3eArr	CATTIN	NA	Abattu	NA	23-sept.-12	Non	Non	Non fait	Non fait	Non	Non	5-oct.-12	12-oct.-12	26-oct.-12
26-sept.-12	M	NR	24-sept.-12	Oui	Non	Non	1	Non	Non	Oui	Non	Profonde	Non	Chien	25-sept.-12	Bangui	8eArr	DAMALA	Non	En observation	NA	NA	Non	Non	Non fait	Non fait	Oui	26-sept.-12	NA	NA	NA
25-sept.-12	F	3	24-sept.-12	Oui	Non	Non	Multiples	Non	Oui	Non	Non	Profonde	NR	Chien	25-sept.-12	Bangui	6eArr	NZANGO	NA	Abattu	Suspect	24-sept.-12	Oui	12/057	Pos	2.1	Non	Non	25-sept.-12	2-oct.-12	16-oct.-12
25-sept.-12	F	52	24-sept.-12	Oui	Non	Non	8	Non	Non	Oui	Non	Profonde	NR	Chien	25-sept.-12	Bangui	6eArr	NZANGO	NA	Abattu	Suspect	24-sept.-12	Oui	12/057	Pos	2.1	Non	Non	25-sept.-12	2-oct.-12	16-oct.-12
29-sept.-12	F	NR	24-sept.-12	Oui	Non	Non	1	Non	Non	Oui	Non	Superficielle	Non	Chien	26-sept.-12	Bangui	5eArr	BENZ-VI	Non	En observation	NA	NA	Non	Non	Non fait	Non fait	Oui	26-sept.-12	NA	NA	NA
1-oct.-12	F	NR	24-sept.-12	Oui	Non	Non	2	Non	Non	Oui	Non	Superficielle	Non	Chien	24-sept.-12	Bangui	4eArr	FOUH	OUI	En observation	NA	NA	Non	Non	Non fait	Non fait	Non	Non	NA	NA	NA
3-oct.-12	M	NR	24-sept.-12	Oui	Non	Non	1	Non	Non	Oui	Non	Superficielle	Non	Chien	1-oct.-12	Begoua	Begoua	PK 12	Non	En observation	NA	NA	Non	Non	Non fait	Non fait	Oui	3-oct.-12	3-oct.-12	NA	NA
1-oct.-12	F	NR	24-sept.-12	Oui	Non	Non	1	Non	Non	Oui	Non	Superficielle	Non	Chien	29-sept.-12	Bimbo	Bimbo	Bimbo	Non	En observation	NA	NA	Non	Non	Non fait	Non fait	Oui	1-oct.-12	NA	NA	NA
28-sept.-12	M	13	25-sept.-12	Oui	Non	Non	3	Non	Oui	Non	Non	NR	NR	Chien	27-sept.-12	Bangui	3eArr	FONDO	NA	Abattu	Suspect	26-sept.-12	Oui	12/059	Pos	2.2	Non	Non	28-sept.-12	5-oct.-12	19-oct.-12
2-oct.-12	M	NR	25-sept.-12	Oui	Non	Non	1	Non	Oui	Non	Non	Superficielle	Non	Chien	2-oct.-12	Bangui	1erArr	CITE ASECNR	Non	En observation	NA	NA	Non	Non	Non fait	Non fait	Non	Non	NA	NA	NA
5-oct.-12	M	32	26-sept.-12	Oui	Non	Non	NR	Non	Non	Oui	Non	Profonde	NR	Chien	27-sept.-12	Bangui	2eArr	BACONGO	NA	En observation	NA	NA	Non	Non	Non fait	Non fait	Non	Non	NA	NA	NA
28-sept.-12	F	10	26-sept.-12	Oui	Non	Non	9	Non	Oui	Non	Non	NR	NR	Chien	27-sept.-12	Bangui	3eArr	FONDO	NA	Abattu	Suspect	26-sept.-12	Oui	12/059	Pos	2.2	Non	Non	28-sept.-12	5-oct.-12	19-oct.-12
28-sept.-12	F	31	26-sept.-12	Oui	Non	Non	2	Non	Non	Oui	Non	NR	NR	Chien	27-sept.-12	Bangui	3eArr	FONDO	NA	Abattu	Suspect	26-sept.-12	Oui	12/059	Pos	2.2	Non	Non	28-sept.-12	5-oct.-12	19-oct.-12
28-sept.-12	F	10	26-sept.-12	Oui	Non	Non	2	Non	Non	Oui	Non	NR	NR	Chien	27-sept.-12	Bangui	3eArr	FONDO	NA	Abattu	Suspect	26-sept.-12	Oui	12/059	Pos	2.2	Non	Non	28-sept.-12	5-oct.-12	19-oct.-12
28-sept.-12	F	4	26-sept.-12	Oui	Non	Non	2	Non	Oui	Non	Non	NR	NR	Chien	27-sept.-12	Bangui	3eArr	FONDO	NA	Abattu	Suspect	26-sept.-12	Oui	12/059	Pos	2.2	Non	Non	28-sept.-12	5-oct.-12	19-oct.-12
28-sept.-12	M	5	26-sept.-12	Oui	Non	Non	3	Non	Oui	Non	Non	NR	NR	Chien	27-sept.-12	Bangui	3eArr	FONDO	NA	Abattu	Suspect	26-sept.-12	Oui	12/059	Pos	2.2	Non	Non	28-sept.-12	5-oct.-12	19-oct.-12
1-oct.-12	F	10	27-sept.-12	Oui	Non	Non	2	Non	Oui	Non	Non	NR	NR	Chien	1-oct.-12	Bangui	6eArr	MBOSSORO	NA	Abattu	NA	27-sept.-12	Non	Non	Non fait	Non fait	Non	Non	1-oct.-12	8-oct.-12	22-oct.-12
1-oct.-12	F	NR	28-sept.-12	Oui	Non	Non	2	Non	Non	Oui	Non	Superficielle	Oui	Chien	28-sept.-12	Bimbo	Bimbo	Bimbo	Non	En observation	NA	NA	Non	Non	Non fait	Non fait	Oui	1-oct.-12	NA	NA	NA
2-oct.-12	M	NR	28-sept.-12	Oui	Non	Non	NR	Non	Oui	Non	Non	NR	NR	Chien	2-oct.-12	Bangui	4eArr	GOBONGO	NA	En observation	NA	NA	Non	Non	Non fait	Non fait	Non	Non	NA	NA	NA
2-oct.-12	M	26	29-sept.-12	Oui	Non	Non	2	Non	Non	Oui	Non	NR	NR	Chien	1-sept.-12	Bangui	3eArr	SARA	NA	Abattu	NA	29-sept.-12	Non	Non	Non fait	Non fait	Non	Non	2-oct.-12	9-oct.-12	23-oct.-12
3-oct.-12	M	5	30-sept.-12	Oui	Non	Non	2	Non	Non	Oui	Non	NR	NR	Chien	2-oct.-12	Bangui	8eArr	NGONGONON	NA	Abattu	NA	30-sept.-12	Oui	12/061	Pos	2.2	Non	Non	3-oct.-12	10-oct.-12	24-oct.-12
11-oct.-12	M	32	30-sept.-12	Non	Oui	Non	NR	Non	Oui	Non	Non	NR	Non	Chien	2-oct.-12	Bangui	4eArr	CITE JEAN XXIII	NA	Abattu	Suspect	5-oct.-12	Oui	12/062	Pos	2.1	Non	Non	11-oct.-12	18-oct.-12	2-nov.-12
11-oct.-12	M	24	30-sept.-12	Oui	Non	Non	NR	Non	Oui	Non	Non	NR	NR	Chien	5-oct.-12	Bangui	4eArr	CITE JEAN XXIII	NA	Abattu	Suspect	5-oct.-12	Oui	12/062	Pos	2.1	Non	Non	11-oct.-12	18-oct.-12	2-nov.-12
11-oct.-12	M	14	30-sept.-12	Oui	Non	Non	1	Non	Oui	Non	Non	NR	NR	Chien	11-oct.-12	Bangui	4eArr	CITE JEAN XXIII	NA	Abattu	Suspect	5-oct.-12	Oui	12/062	Pos	2.1	Non	Non	11-oct.-12	18-oct.-12	2-nov.-12
27-sept.-12	M	NR	CONTACT PERMANENT	CONTACT	Non	Oui	0	Non	Oui	Oui	Non	Non	NR	Chien	27-sept.-12	Bangui	4eArr	GOBONGO	NA	Abattu	Suspect	21-sept.-12	Oui	12/056	Pos	2.1	Non	Non	27-sept.-12	4-oct.-12	18-oct.-12
27-sept.-12	M	NR	CONTACT PERMANENT	CONTACT	Non	Oui	0	Non	Oui	Oui	Non	Non	NR	Chien	21-sept.-12	Bangui	4eArr	GOBONGO	NA	Abattu	Suspect	21-sept.-12	Oui	12/056	Pos	2.1	Non	Non	27-sept.-12	4-oct.-12	18-oct.-12
27-sept.-12	M	NR	CONTACT PERMANENT	CONTACT	Non	Oui	0	Non	Oui	Oui	Non	Non	NR	Chien	21-sept.-12	Bangui	4eArr	GOBONGO	NA	Abattu	Suspect	21-sept.-12	Oui	12/056	Pos	2.1	Non	Non	27-sept.-12	4-oct.-12	18-oct.-12
27-sept.-12	F	NR	CONTACT PERMANENT	CONTACT	Non	Oui	0	Non	Oui	Oui	Non	Non	NR	Chien	21-sept.-12	Bangui	4eArr	GOBONGO	NA	Abattu	Suspect	21-sept.-12	Oui	12/056	Pos	2.1	Non	Non	27-sept.-12	4-oct.-12	18-oct.-12
27-sept.-12	M	NR	CONTACT PERMANENT	CONTACT	Non	Oui	0	Non	Oui	Oui	Non	Non	NR	Chien	21-sept.-12	Bangui	4eArr	GOBONGO	NA	Abattu	Suspect	21-sept.-12	Oui	12/056	Pos	2.1	Non	Non	27-sept.-12	4-oct.-12	18-oct.-12
27-sept.-12	M	NR	CONTACT PERMANENT	CONTACT	Non	Oui	0	Non	Oui	Oui	Non	Non	NR	Chien	26-sept.-12	Bangui	4eArr	GOBONGO	NA	Abattu	Suspect	21-sept.-12	Oui	12/056	Pos	2.1	Non	Non	27-sept.-12	4-oct.-12	18-oct.-12
26-sept.-12	M	5	NR	Oui	Non	Non	NR	NR	NR	NR	NR	NR	NR	Chien	NA	NR	NR	NR	NA	Inconnu	NA	NA	Non	Non	Non fait	Non fait	Non	Non	26-sept.-12	3-oct.-12	NA
2-oct.-12	M	NR	1-oct.-12	Oui	Non	Non	1	Non	Non	Oui	Non	Superficielle	Non	Chien	1-oct.-12	Bangui	2eArr	SICA 2	Non	En observation	NA	NA	Non	Non	Non fait	Non fait	Oui	1-oct.-12	1-oct.-12	NA	NA
2-oct.-12	F	NR	1-oct.-12	Oui	Non	Non	NR	Non	Non	Non	Oui	NR	NR	Chien	2-oct.-12	Begoua	Begoua	CITE GOLF	NA	En observation	NA	NA	Non	Non	Non fait	Non fait	Non	Non	NA	NA	NA
11-oct.-12	F	24	1-oct.-12	Oui	Non	Non	4	Non	Non	Oui	Non	Profonde	NR	Chien	11-oct.-12	Bangui	2eArr	SAPEKE 2	NA	En fuite	NA	NA	Non	Non	Non fait	Non fait	Non	Non	11-oct.-12	18-oct.-12	2-nov.-12
11-oct.-12	M	32	2-oct.-12	Oui	Non	Non	NR	Non	Oui	Non	Non	NR	NR	Chien	10-oct.-12	Bangui	4eArr	CITE JEAN XXIII	NA	Abattu	Suspect	5-oct.-12	Oui	12/062	Pos	2.1	Non	Non	11-oct.-12	18-oct.-12	2-nov.-12
5-oct.-12	F	12	2-oct.-12	Non	Oui	Non	4	Non	Non	Oui	Non	Superficielle	Non	Chien	5-oct.-12	Bangui	5eArr	BAZANGA	Non	En observation	NA	NA	Non	Non	Non fait	Non fait	Oui	5-oct.-12	NA	NA	NA
8-oct.-12	M	25	4-oct.-12	Oui	Non	Non	4	Non	Non	Oui	Non	NR	NR	Chien	5-oct.-12	Bangui	3eArr	RAMANDJI	NA	En fuite	NA	NA	Non	Non	Non fait	Non fait	Non	Non	8-oct.-12	15-oct.-12	29-oct.-12
21-nov-12	F	33	05-oct-12	Oui	Non	Non	1	Non	Non	Oui	Non	NR	NR	Chien	21-nov-12	Bangui	8eArr	NGONGONON	NA	En fuite	NA	NA	Non	Non	Non fait	Non fait	Oui	22-nov.-12	22-nov.-12	NA	NA
16-oct.-12	M	15	6-oct.-12	Oui	Non	Non	2	Non	Non	Oui	Non	Profonde	NR	Chien	15-oct.-12	Bangui	5eArr	MISKINE	NA	Abattu	NA	6-oct.-12	Non	Non	Non fait	Non fait	Non	Non	16-oct.-12	23-oct.-12	6-nov.-12
9-oct.-12	M	13	6-oct.-12	Oui	Non	Non	Multiples	Oui	Oui	Non	Oui	NR	NR	Chien	9-oct.-12	Bimbo	Bimbo	Bimbo	NA	Abattu	Suspect	9-oct.-12	Oui	12/064	Pos	2.2	Non	Non	9-oct.-12	16-oct.-12	30-oct.-12
15-oct.-12	F	4	6-oct.-12	Oui	Non	Non	4	Non	Non	Oui	Non	NR	NR	Chien	15-oct.-12	Bangui	4eArr	GOBONGO	NA	En fuite	NA	NA	Non	Non	Non fait	Non fait	Non	Non	15-oct.-12	22-oct.-12	5-nov.-12
16-oct.-12	F	12	7-oct.-12	Oui	Non	Non	2	Non	Oui	Non	Non	NR	NR	Chien	16-oct.-12	Bimbo	Bimbo	Bimbo	NA	Abattu	Suspect	NA	Oui	12/064	Pos	2.2	Non	Non	16-oct.-12	23-oct.-12	6-nov.-12
9-oct.-12	M	49	8-oct.-12	Oui	Non	Non	2	Non	Non	Oui	Non	Superficielle	Oui	Chien	8-oct.-12	Bangui	5eArr	YANGATO	Non	En observation	NA	NA	Non	Non	Non fait	Non fait	Oui	5-oct.-12	NA	NA	NA
16-oct.-12	F	7	8-oct.-12	Oui	Non	Non	Multiples	Non	Oui	Non	Non	Profonde	NR	Chien	16-oct.-12	Bimbo	Bimbo	Bimbo	NA	Abattu	Suspect	NA	Oui	12/064	Pos	2.2	Non	Non	16-oct.-12	23-oct.-12	6-nov.-12
25-oct.-12	M	60	8-oct.-12	Oui	Non	Non	NR	Non	Non	Oui	Non	NR	NR	Chien	25-oct.-12	Bangui	5eArr	GBAKONDJA	NA	En fuite	NA	NA	Non	Non	Non fait	Non fait	Non	Non	25-oct.-12	2-nov.-12	16-nov.-12
24-oct.-12	M	NR	8-oct.-12	Oui	Non	Non	1	Non	Non	Oui	Non	Superficielle	Oui	Chien	24-oct.-12	Bangui	3eArr	KOKORO	NA	En observation	NA	NA	Non	Non	Non fait	Non fait	Oui	24-oct.-12	24-oct.-12	NA	NA
15-oct.-12	F	15	9-oct.-12	Non	Oui	Non	NR	Non	Non	Oui	Non	NR	NR	Chien	15-oct.-12	Begoua	Begoua	GOLF	NA	Abattu	NA	10-oct.-12	Non	Non	Non fait	Non fait	Non	Non	15-oct.-12	22-oct.-12	5-nov.-12
10-dc-12	M	8	09-oct-12	Oui	Non	Non	2	Non	Non	Oui	Non	Profonde	NR	Chien	10-dc-12	Bangui	3eArr	GBAYA-DOMBIA	NA	Abattu	Suspect	10-dc.-12	Non	Non	Non fait	Non fait	Oui	10-dc.-12	10-dc.-12	17-dc.-12	31-dc.-12
11-oct.-12	F	5	10-oct.-12	Oui	Non	Non	3	Non	Oui	Non	Non	Profonde	NR	Chien	11-oct.-12	Begoua	Begoua	GOLF	NA	Abattu	Suspect	10-nov.-12	Non	Non	Non fait	Non fait	Non	Non	11-oct.-12	18-oct.-12	2-nov.-12
12-oct.-12	F	36	10-oct.-12	Oui	Non	Non	4	Non	Non	Oui	Non	NR	NR	Chien	12-oct.-12	Bangui	5eArr	YANGATO	NA	En fuite	NA	NA	Non	Non	Non fait	Non fait	Non	Non	12-oct.-12	19-oct.-12	NA
15-oct.-12	M	9	10-oct.-12	Oui	Non	Non	1	Non	Oui	Non	Non	NR	NR	Chien	15-oct.-12	Begoua	Begoua	GOLF	NA	Abattu	NA	10-oct.-12	Non	Non	Non fait	Non fait	Non	Non	15-oct.-12	22-oct.-12	5-nov.-12
8-nov.-12	M	5	10-oct.-12	Oui	Non	Non	2	Non	Non	Non	Oui	Superficielle	Non	Chien	8-aot-12	Hors Bangui	OUHAM PENDE	BOZOUM	NA	En fuite	NA	NA	Non	Non	Non fait	Non fait	Non	Non	8-nov.-12	15-nov.-12	29-nov.-12
11-oct.-12	M	NR	11-oct.-12	Oui	Non	Non	1	Non	Non	Oui	Non	Superficielle	Non	Chien	11-oct.-12	Bangui	8eArr	COMBATTANT	NA	En observation	NA	NA	Non	Non	Non fait	Non fait	Oui	11-oct.-12	NA	NA	NA
12-oct.-12	F	5	11-oct.-12	Oui	Non	Non	NR	Oui	Non	Non	Non	NR	NR	Chien	12-oct.-12	Bangui	7eArr	KASSAI	NA	Inconnu	Suspect	NA	Non	Non	Non fait	Non fait	Non	Non	12-oct.-12	19-oct.-12	2-nov.-12
12-oct.-12	F	4	11-oct.-12	Oui	Non	Non	NR	Oui	Non	Non	Non	NR	NR	Chien	12-oct.-12	Bangui	7eArr	KASSAI	NA	Inconnu	Suspect	NA	Non	Non	Non fait	Non fait	Non	Non	12-oct.-12	19-oct.-12	2-nov.-12
12-oct.-12	M	25	11-oct.-12	Oui	Non	Non	2	Oui	Non	Non	Non	NR	NR	Chien	12-oct.-12	Bangui	7eArr	KASSAI	NA	Inconnu	Suspect	NA	Non	Non	Non fait	Non fait	Non	Non	12-oct.-12	19-oct.-12	2-nov.-12
12-oct.-12	F	4	11-oct.-12	Oui	Non	Non	NR	Non	Oui	Non	Non	Superficielle	NR	Chien	12-oct.-12	Bangui	7eArr	KASSAI	NA	Inconnu	Suspect	NA	Non	Non	Non fait	Non fait	Non	Non	12-oct.-12	19-oct.-12	2-nov.-12
12-oct.-12	F	25	11-oct.-12	Oui	Non	Non	NR	Non	Oui	Non	Non	NR	NR	Chien	23-oct.-12	Bangui	7eArr	KASSAI	NA	Abattu	NA	11-oct.-12	Non	Non	Non fait	Non fait	Non	Non	12-oct.-12	19-oct.-12	2-nov.-12
24-oct.-12	F	52	12-oct.-12	Oui	Non	Non	1	Non	Non	Oui	Non	Profonde	Non	Chien	16-oct.-12	Bangui	4eArr	GOBONGO	OUI	En observation	NA	NA	Non	Non	Non fait	Non fait	Non	Non	NA	NA	NA
16-oct.-12	F	12	12-oct.-12	Oui	Non	Non	Multiples	Non	Non	Oui	Non	Profonde	NR	Chien	16-oct.-12	Bangui	8eArr	DAMALA	NA	Abattu	Suspect	12-oct.-12	Oui	12/065	Pos	2.1	Non	Non	16-oct.-12	23-oct.-12	6-nov.-12
16-oct.-12	F	7	12-oct.-12	Oui	Non	Non	1	Non	Non	Oui	Non	NR	NR	Chien	16-oct.-12	Bangui	8eArr	DAMALA	NA	Abattu	Suspect	12-oct.-12	Oui	12/065	Pos	2.1	Non	Non	16-oct.-12	23-oct.-12	6-nov.-12
16-oct.-12	M	6	12-oct.-12	Oui	Non	Non	Multiples	Non	Non	Oui	Non	Profonde	NR	Chien	16-oct.-12	Bangui	8eArr	DAMALA	NA	Abattu	Suspect	12-oct.-12	Oui	12/065	Pos	2.1	Non	Non	16-oct.-12	23-oct.-12	6-nov.-12
15-oct.-12	M	28	13-oct.-12	Oui	Non	Non	2	Non	Non	Oui	Non	NR	NR	Chien	15-oct.-12	Bangui	8eArr	DAMALA	NA	En fuite	NA	NA	Non	Non	Non fait	Non fait	Non	Non	15-oct.-12	22-oct.-12	5-nov.-12
25-oct.-12	M	5	15-oct.-12	Oui	Non	Non	NR	Non	Oui	Non	Non	NR	NR	Chien	25-oct.-12	Bangui	8eArr	DAMALA	NA	En fuite	NA	NA	Non	Non	Non fait	Non fait	Non	Non	25-oct.-12	2-nov.-12	16-nov.-12
25-oct.-12	F	NR	15-oct.-12	Oui	Non	Non	NR	Non	Oui	Non	Non	NR	NR	Chien	25-oct.-12	Bangui	3eArr	BOEING	NA	Abattu	NA	15-oct.-12	Non	Non	Non fait	Non fait	Non	Non	25-oct.-12	2-nov.-12	25-nov.-12
25-oct.-12	M	NR	15-oct.-12	Oui	Non	Non	NR	Non	Oui	Non	Non	NR	NR	Chien	25-oct.-12	Bangui	3eArr	BOEING	NA	Abattu	NA	15-oct.-12	Non	Non	Non fait	Non fait	Non	Non	25-oct.-12	2-nov.-12	25-nov.-12
29-nov.-12	M	69	15-oct.-12	Oui	Non	Non	3	Non	Non	Oui	Non	Profonde	NR	Chien	29-nov.-12	Hors Bangui	BAMINGUI BANGORAN	NDELE	NA	Abattu	NA	15-oct.-12	Non	Non	Non fait	Non fait	Non	Non	29-nov.-12	6-dc.-12	19-dc.-12
16-oct.-12	F	3	16-oct.-12	Oui	Non	Non	4	Non	Oui	Oui	Oui	Profonde	NR	Chien	16-oct.-12	Bangui	3eArr	BOULATA	NA	Abattu	NA	16-oct.-12	Non	Non	Non fait	Non fait	Non	Non	16-oct.-12	23-oct.-12	6-nov.-12
19-oct.-12	F	NR	16-oct.-12	Oui	Non	Non	NR	Non	Non	Oui	Non	NR	NR	Chien	18-oct.-12	Bangui	6eArr	KPETENE	NA	En fuite	Suspect	NA	Non	Non	Non fait	Non fait	Non	Non	19-oct.-12	26-oct.-12	9-nov.-12
19-oct.-12	M	18	17-oct.-12	Oui	Non	Non	1	Non	Non	Oui	Non	NR	NR	Chien	19-oct.-12	Bangui	3eArr	FATIMA	NA	En fuite	Suspect	NA	Non	Non	Non fait	Non fait	Non	Non	19-oct.-12	26-oct.-12	9-nov.-12
19-oct.-12	M	6	17-oct.-12	Oui	Non	Non	2	Non	Non	Oui	Non	Profonde	NR	Chien	19-oct.-12	Bangui	3eArr	FATIMA	NA	En fuite	Suspect	NA	Non	Non	Non fait	Non fait	Non	Non	19-oct.-12	26-oct.-12	9-nov.-12
19-oct.-12	F	22	17-oct.-12	Oui	Non	Non	3	Non	Non	Oui	Non	NR	NR	Chien	19-oct.-12	Bangui	3eArr	FATIMA	NA	En fuite	Suspect	NA	Non	Non	Non fait	Non fait	Non	Non	19-oct.-12	26-oct.-12	9-nov.-12
7-nov.-12	M	NR	17-oct.-12	Oui	Non	Non	1	Non	Non	Oui	Non	Superficielle	Non	Chien	31-oct.-12	Bangui	4eArr	SANGBA	Non	En observation	NA	NA	Non	Non	Non fait	Non fait	Non	Non	NA	NA	NA
22-oct.-12	M	13	19-oct.-12	Oui	Non	Non	2	Non	Oui	Non	Non	Profonde	NR	Chien	20-oct.-12	Bangui	3eArr	CASTORS	NA	En fuite	Suspect	NA	Non	Non	Non fait	Non fait	Non	Non	22-oct.-12	29-oct.-12	5-nov.-12
23-oct.-12	F	NR	19-oct.-12	Oui	Non	Non	1	Non	Non	Oui	Non	Superficielle	Non	Chien	19-oct.-12	Bangui	5eArr	MOUSTAPHA	Non	En observation	NA	NA	Non	Non	Non fait	Non fait	Oui	23-oct.-12	NA	NA	NA
25-oct.-12	M	NR	19-oct.-12	Non	Oui	Non	1	Non	Non	Oui	Non	Superficielle	Non	Chien	24-oct.-12	Bangui	8eArr	GALABADJA	Non	En observation	NA	NA	Non	Non	Non fait	Non fait	Non	Non	NA	NA	NA
30-oct.-12	M	NR	19-oct.-12	Oui	Non	Non	NR	Non	Non	Oui	Non	NR	NR	Chien	29-oct.-12	Hors Bangui	OUAKA	BAMBARI 	NA	En fuite	NA	NA	Non	Non	Non fait	Non fait	Non	Non	30-oct.-12	6-nov.-12	20-nov.-12
22-oct.-12	M	18	20-oct.-12	Oui	Non	Non	2	Non	Oui	Non	Non	NR	NR	Chien	20-oct.-12	Bangui	3eArr	CASTORS	NA	En fuite	Suspect	NA	Non	Non	Non fait	Non fait	Non	Non	22-oct.-12	29-oct.-12	5-nov.-12
29-oct.-12	F	15	20-oct.-12	Oui	Non	Non	3	Non	Non	Oui	Non	NR	NR	Chien	29-oct.-12	Bangui	3eArr	CASTORS	NA	En fuite	NA	NA	Non	Non	Non fait	Non fait	Non	Non	29-oct.-12	5-nov.-12	19-nov.-12
22-oct.-12	F	13	20-oct.-12	Oui	Non	Non	2	Non	Non	Oui	Non	Superficielle	Non	Chien	22-oct.-12	Bangui	4eArr	FOUH	OUI	En observation	NA	NA	Non	Non	Non fait	Non fait	Oui	30-oct.-12	NA	NA	NA
25-oct.-12	F	NR	20-oct.-12	Oui	Non	Non	NR	Non	Oui	Non	Non	NR	NR	Chien	23-oct.-12	Bangui	8eArr	DAMALA	NA	En fuite	NA	NA	Non	Non	Non fait	Non fait	Non	Non	25-oct.-12	2-nov.-12	16-nov.-12
22-oct.-12	M	26	21-oct.-12	Oui	Non	Non	8	Non	Oui	Oui	Non	NR	NR	Chien	22-oct.-12	Bangui	4eArr	CITE JEAN XXIII	NA	Abattu	Suspect	21-oct.-12	Non	Non	Non fait	Non fait	Non	Non	22-oct.-12	29-oct.-12	12-nov.-12
22-oct.-12	M	23	21-oct.-12	Oui	Non	Non	Multiples	Non	Oui	Oui	Non	NR	NR	Chien	22-oct.-12	Bangui	4eArr	CITE JEAN XXIII	NA	Abattu	Suspect	21-oct.-12	Non	Non	Non fait	Non fait	Non	Non	22-oct.-12	29-oct.-12	12-nov.-12
22-oct.-12	M	22	21-oct.-12	Oui	Non	Non	10	Non	Non	Oui	Non	NR	NR	Chien	22-oct.-12	Bangui	4eArr	CITE JEAN XXIII	NA	Abattu	Suspect	21-oct.-12	Non	Non	Non fait	Non fait	Non	Non	22-oct.-12	29-oct.-12	12-nov.-12
23-oct.-12	M	49	23-oct.-12	Oui	Non	Non	Multiples	Non	Oui	Oui	Non	Profonde	NR	Chien	23-oct.-12	Begoua	Begoua	PK 15 ROUTE DE BOALI	NA	Abattu	NA	23-oct.-12	Non	Non	Non fait	Non fait	Non	Non	23-oct.-12	30-oct.-12	13-nov.-12
26-oct.-12	M	NR	23-oct.-12	Oui	Non	Non	1	Non	Non	Oui	Non	Superficielle	Oui	Chien	23-oct.-12	Bangui	4eArr	CITE JEAN XXIII	OUI	En observation	NA	NA	Non	Non	Non fait	Non fait	Oui	26-oct.-12	NA	NA	NA
25-oct.-12	F	3	24-oct.-12	Oui	Non	Non	2	Non	Oui	Non	Oui	NR	NR	Chien	25-oct.-12	Bangui	3eArr	MAKAMBO (KM5)	NA	En fuite	NA	NA	Non	Non	Non fait	Non fait	Non	Non	25-oct.-12	2-nov.-12	16-nov.-12
25-oct.-12	M	15	24-oct.-12	Oui	Non	Non	4	Non	Oui	Non	Non	NR	NR	Chien	25-oct.-12	Bimbo	Bimbo	PK 11	NA	En fuite	NA	NA	Non	Non	Non fait	Non fait	Non	Non	25-oct.-12	2-nov.-12	NA
26-oct.-12	F	NR	24-oct.-12	Oui	Non	Non	1	Non	Non	Non	Oui	Superficielle	Non	Chien	24-oct.-12	Bangui	6eArr	SAPEKE	Non	En observation	NA	NA	Non	Non	Non fait	Non fait	Oui	26-oct.-12	NA	NA	NA
29-oct.-12	M	8	25-oct.-12	Oui	Non	Non	4	Non	Non	Oui	Non	NR	NR	Chien	29-oct.-12	Bangui	5eArr	BRAZZA	NA	En fuite	NA	NA	Non	Non	Non fait	Non fait	Non	Non	29-oct.-12	5-nov.-12	19-dc.-12
7-nov.-12	F	44	25-oct.-12	Oui	Non	Non	1	Non	Oui	Non	Non	Superficielle	Non	Chien	2-nov.-12	Bangui	4eArr	BOY-RABE	NA	Inconnu	NA	NA	Non	Non	Non fait	Non fait	Non	Non	7-nov.-12	14-nov.-12	28-nov.-12
5-nov.-12	M	37	25-oct.-12	Oui	Non	Non	1	Non	Oui	Non	Non	Profonde	NR	Chien	5-nov.-12	Bangui	3eArr	KM5	NA	Abattu	NA	25-oct.-12	Non	Non	Non fait	Non fait	Non	Non	5-nov.-12	12-nov.-12	27-nov.-12
29-oct.-12	M	10	27-oct.-12	Oui	Non	Non	4	Non	Oui	Non	Non	NR	NR	Chien	29-oct.-12	Bangui	3eArr	FONDO	NA	En fuite	NA	NA	Non	Non	Non fait	Non fait	Non	Non	29-oct.-12	5-nov.-12	19-nov.-12
30-oct.-12	F	4	27-oct.-12	Oui	Non	Non	3	Non	Oui	Non	Non	Profonde	NR	Chien	30-oct.-12	Bangui	3eArr	CASTORS	NA	En fuite	NA	NA	Non	Non	Non fait	Non fait	Non	Non	30-oct.-12	6-nov.-12	NA
30-oct.-12	F	8	27-oct.-12	Oui	Non	Non	2	Non	Oui	Non	Non	Superficielle	NR	Chien	30-oct.-12	Bangui	1erArr	200 VILLAS	NA	En fuite	NA	NA	Non	Non	Non fait	Non fait	Oui	27-oct.-12	2-nov.-12	9-nov.-12	23-nov.-12
6-nov.-12	M	13	27-oct.-12	Oui	Non	Non	Multiples	Non	Non	Non	Oui	Superficielle	NR	Chien	5-nov.-12	Hors Bangui	MAMBERE-KADEI	MAMBERE	NA	Abattu	Suspect	30-oct.-12	Non	Non	Non fait	Non fait	Non	Non	6-nov.-12	13-nov.-12	27-nov.-12
8-nov.-12	M	10	28-oct.-12	Oui	Non	Non	2	Non	Non	Oui	Non	Profonde	Non	Chien	6-nov.-12	Bangui	4eArr	GOBONGO	NA	En fuite	NA	NA	Non	Non	Non fait	Non fait	Non	Non	8-nov.-12	15-nov.-12	29-nov.-12
31-oct.-12	F	14	28-oct.-12	Oui	Non	Non	2	Non	Non	Oui	Non	NR	NR	Chien	30-oct.-12	Bangui	4eArr	KOKPA	NA	Mort naturelle	Suspect	NA	Oui	12/069	Pos	2.2	Non	Non	31-oct.-12	7-nov.-12	21-nov.-12
30-oct.-12	F	44	28-oct.-12	Oui	Non	Non	2	Non	Non	Oui	Non	NR	NR	Chien	30-oct.-12	Bangui	4eArr	KOKPA	NA	Mort naturelle	Suspect	NA	Oui	12/069	Pos	2.2	Non	Non	30-oct.-12	6-nov.-12	20-nov.-12
30-oct.-12	M	25	28-oct.-12	Oui	Non	Non	NR	Non	Non	Oui	Non	NR	NR	Chien	30-oct.-12	Bangui	4eArr	KOKPA	NA	Mort naturelle	Suspect	NA	Oui	12/069	Pos	2.2	Non	Non	30-oct.-12	6-nov.-12	20-nov.-12
30-oct.-12	M	35	28-oct.-12	CONTACT	Non	Non	0	Non	Oui	Oui	Non	Non	NR	Chien	30-oct.-12	Bangui	4eArr	KOKPA	NA	Mort naturelle	Suspect	NA	Oui	12/069	Pos	2.2	Non	Non	30-oct.-12	6-nov.-12	NA
2-nov.-12	M	3	28-oct.-12	Oui	Non	Non	2	Non	Non	Non	Oui	Superficielle	Oui	Chien	2-nov.-12	Bangui	8eArr	GALABADJA	NA	Abattu	NA	28-fvr.-12	Non	Non	Non fait	Non fait	Non	Non	2-nov.-12	9-nov.-12	23-nov.-12
6-nov.-12	M	17	28-oct.-12	Oui	Non	Non	1	Non	Non	Oui	Non	Superficielle	NR	Chien	5-nov.-12	Hors Bangui	MAMBERE-KADEI	MAMBERE	NA	Abattu	Suspect	30-oct.-12	Non	Non	Non fait	Non fait	Non	Non	6-nov.-12	NA	NA
6-nov.-12	F	10	30-oct.-12	Oui	Non	Non	1	Non	Non	Non	Oui	Superficielle	NR	Chien	5-nov.-12	Hors Bangui	MAMBERE-KADEI	BAMBIO	NA	Abattu	Suspect	30-oct.-12	Non	Non	Non fait	Non fait	Non	Non	6-nov.-12	13-nov.-12	27-nov.-12
6-nov.-12	F	5	30-oct.-12	Oui	Non	Non	1	Non	Oui	Non	Non	Superficielle	NR	Chien	5-nov.-12	Hors Bangui	MAMBERE-KADEI	MAMBERE	NA	Abattu	Suspect	30-oct.-12	Non	Non	Non fait	Non fait	Non	Non	6-nov.-12	13-nov.-12	NA
6-nov.-12	M	32	30-oct.-12	Oui	Non	Non	2	Non	Non	Oui	Oui	Profonde	Non	Chien	5-nov.-12	Hors Bangui	MAMBERE-KADEI	MAMBERE	NA	Abattu	Suspect	30-oct.-12	Non	Non	Non fait	Non fait	Non	Non	6-nov.-12	13-nov.-12	NA
7-nov.-12	M	7	30-oct.-12	Oui	Non	Non	Multiples	Oui	Non	Non	Non	Profonde	Non	Chien	5-nov.-12	Hors Bangui	MAMBERE-KADEI	MAMBERE	NA	Abattu	Suspect	30-oct.-12	Non	Non	Non fait	Non fait	Non	Non	7-nov.-12	14-nov.-12	28-nov.-12
7-nov.-12	F	NR	31-oct.-12	Oui	Non	Non	2	Non	Non	Oui	Non	Superficielle	Non	Chien	5-nov.-12	Bangui	3eArr	FATIMA	Non	En observation	NA	NA	Non	Non	Non fait	Non fait	Non	Non	NA	NA	NA
1-oct.-12	M	23	CONTACT PERMANENT	CONTACT	Non	Oui	0	Non	Oui	Oui	Non	Non	Non	Chien	21-sept.-12	Bangui	4eArr	GOBONGO	NA	Abattu	Suspect	21-sept.-12	Oui	12/056	Pos	2.1	Non	Non	1-oct.-12	8-oct.-12	29-oct.-12
1-oct.-12	M	21	CONTACT PERMANENT	CONTACT	Non	Oui	0	Non	Oui	Oui	Non	Non	Non	Chien	26-sept.-12	Bangui	1erArr	GENDARMERIE	NA	Abattu	Suspect	26-sept.-12	Oui	12/058	Pos	2.2	Non	Non	1-oct.-12	8-oct.-12	22-oct.-12
1-oct.-12	M	NR	CONTACT PERMANENT	CONTACT	Non	Oui	0	Non	Oui	Oui	Non	Non	Non	Chien	26-sept.-12	Bangui	1erArr	GENDARMERIE	NA	Abattu	Suspect	26-sept.-12	Oui	12/058	Pos	2.2	Non	Non	1-oct.-12	8-oct.-12	22-oct.-12
2-oct.-12	M	16	CONTACT PERMANENT	CONTACT	Non	Oui	0	Non	Oui	Oui	Non	Non	NR	Chien	26-sept.-12	Bangui	1erArr	GENDARMERIE	NA	Abattu	Suspect	26-sept.-12	Oui	12/058	Pos	2.2	Non	Non	2-oct.-12	9-oct.-12	23-oct.-12
2-oct.-12	M	11	CONTACT PERMANENT	CONTACT	Non	Oui	0	Non	Oui	Oui	Non	Non	NR	Chien	26-sept.-12	Bangui	1erArr	GENDARMERIE	NA	Abattu	Suspect	26-sept.-12	Oui	12/058	Pos	2.2	Non	Non	2-oct.-12	9-oct.-12	23-oct.-12
1-oct.-12	F	NR	CONTACT PERMANENT	CONTACT	Non	Oui	0	Non	Oui	Oui	Non	Non	Non	Chien	26-sept.-12	Bangui	1erArr	GENDARMERIE	NA	Abattu	Suspect	26-sept.-12	Oui	12/058	Pos	2.2	Non	Non	1-oct.-12	8-oct.-12	22-oct.-12
6-nov.-12	M	21	Environ 1 mois	CONTACT	Non	Non	0	Non	Oui	Oui	Non	Non	Non	Chien	5-nov.-12	Begoua	Begoua	PK 13 ROUTE DE BOALI	NA	Mort naturelle	Suspect	5-nov.-12	Oui	12/072	Pos	2.2	Non	Non	6-nov.-12	13-nov.-12	27-nov.-12
16-oct.-12	F	85	NR	Oui	Non	Non	Multiples	Non	Oui	Oui	Non	Profonde	NR	Chien	16-oct.-12	Bimbo	Bimbo	Bimbo	NA	Abattu	Suspect	NA	Oui	12/064	Pos	2.2	Non	Non	16-oct.-12	23-oct.-12	NA
2-nov.-12	F	NR	2-nov.-12	Oui	Non	Non	7	Non	Non	Non	Oui	Superficielle	Oui	Chien	2-nov.-12	Begoua	Begoua	CITE GOLF	Non	En observation	NA	NA	Non	Non	Non fait	Non fait	Non	Non	NA	NA	NA
2-nov.-12	M	6	2-nov.-12	Oui	Non	Non	Multiples	Non	Oui	Non	Non	Profonde	Non	Chien	2-nov.-12	Bangui	5eArr	MOUSTAPHA	NA	En fuite	Suspect	NA	Oui	12/073	Neg	Neg	Non	Non	2-nov.-12	9-nov.-12	23-nov.-12
5-nov.-12	F	10	2-nov.-12	Oui	Non	Non	Multiples	Non	Non	Oui	Non	Profonde	NR	Chien	5-nov.-12	Bangui	5eArr	WALINGBA	NA	Abattu	Suspect	2-nov.-12	Oui	12/073	Neg	Neg	Non	Non	5-nov.-12	12-nov.-12	26-nov.-12
2-nov.-12	M	8	2-nov.-12	Oui	Non	Non	Multiples	Non	Non	Oui	Non	Profonde	Non	Chien	2-nov.-12	Bangui	5eArr	WALINGBA	NA	En fuite	Suspect	NA	Oui	12/073	Neg	Neg	Non	Non	2-nov.-12	9-nov.-12	23-nov.-12
6-nov.-12	M	8	2-nov.-12	Oui	Non	Non	1	Non	Non	Oui	Non	Profonde	Non	Chien	6-nov.-12	Bangui	NR	CITE NGOMBE	NA	En observation	NA	NA	Non	Non	Non fait	Non fait	Non	Non	NA	NA	NA
6-nov.-12	F	37	2-nov.-12	Oui	Non	Non	2	Non	Oui	Non	Non	Superficielle	NR	Chien	5-nov.-12	Begoua	Begoua	PK 13 ROUTE DE BOALI	NA	Mort naturelle	Suspect	5-nov.-12	Oui	12/072	Pos	2.2	Non	Non	6-nov.-12	13-oct.-12	27-nov.-12
26-nov.-12	F	NR	2-nov.-12	Oui	Non	Non	NR	Non	Non	Oui	Non	NR	NR	Chien	6-nov.-12	Bangui	8eArr	DAMALA	NA	Abattu	NA	3-nov.-12	Non	Non	Non fait	Non fait	Non	Non	26-nov.-12	3-dc.-12	NA
16-nov.-12	M	NR	2-nov.-12	Oui	Non	Non	2	Non	Oui	Non	Non	Profonde	Non	Chien	16-nov.-12	Bangui	8eArr	LIPIA 2	Non	En observation	NA	NA	Non	Non	Non fait	Non fait	Oui	16-nov.-12	NA	NA	NA
9-nov.-12	F	NR	3-nov.-12	Oui	Non	Non	1	Non	Non	Oui	Non	Superficielle	Non	Chien	6-nov.-12	Begoua	Begoua	PK 13 ROUTE DE DAMARA	Non	En observation	NA	NA	Non	Non	Non fait	Non fait	Oui	3-nov.-12	NA	NA	NA
13-nov.-12	F	38	3-nov.-12	Oui	Non	Non	3	Non	Non	Non	Oui	NR	NR	Chien	13-nov.-12	Begoua	Begoua	PK 12	NA	Abattu	Suspect	3-nov.-12	Non	Non	Non fait	Non fait	Non	Non	13-nov.-12	20-nov.-12	4-dc.-12
9-nov.-12	M	6	7-nov.-12	Oui	Non	Non	3	Non	Non	Oui	Non	Profonde	Non	Chien	9-nov.-12	Begoua	Begoua	CITE GOLF	NA	En fuite	NA	NA	Non	Non	Non fait	Non fait	Non	Non	9-nov.-12	16-nov.-12	28-nov.-12
9-nov.-12	M	NR	7-nov.-12	Oui	Non	Non	1	Non	Non	Oui	Non	Superficielle	Non	Singe	9-nov.-12	Bimbo	Bimbo	Bimbo	Non	En observation	NA	NA	Non	Non	Non fait	Non fait	Oui	9-nov.-12	NA	NA	NA
13-nov.-12	M	NR	7-nov.-12	Oui	Non	Non	1	Non	Non	Oui	Non	Superficielle	Non	Chien	13-nov.-12	Bangui	5eArr	YASSARA	OUI	En observation	NA	NA	Non	Non	Non fait	Non fait	Oui	13-nov.-12	NA	NA	NA
9-nov.-12	F	NR	8-nov.-12	Oui	Non	Non	1	Non	Non	Oui	Non	Profonde	Non	Chien	9-nov.-12	Bangui	2eArr	SANGO	Non	En observation	NA	NA	Non	Non	Non fait	Non fait	Oui	8-nov.-12	NA	NA	NA
9-nov.-12	M	22	8-nov.-12	CONTACT	Non	Non	0	Non	Oui	Oui	Non	Non	Non	Chien	9-nov.-12	Bangui	4eArr	BOY-RABE	NA	Abattu	Suspect	8-nov.-12	Non	Non	Non fait	Non fait	Non	Non	9-nov.-12	16-nov.-12	30-nov.-12
9-nov.-12	M	19	8-nov.-12	Oui	Non	Non	1	Non	Oui	Non	Non	Superficielle	NR	Chien	9-nov.-12	Bangui	4eArr	BOY-RABE	NA	Abattu	Suspect	8-nov.-12	Non	Non	Non fait	Non fait	Non	Non	9-nov.-12	16-nov.-12	30-nov.-12
9-nov.-12	M	14	8-nov.-12	CONTACT	Non	Non	0	Non	Oui	Oui	Non	Non	Non	Chien	9-nov.-12	Bangui	4eArr	BOY-RABE	NA	Abattu	Suspect	8-nov.-12	Non	Non	Non fait	Non fait	Non	Non	9-nov.-12	16-nov.-12	30-nov.-12
9-nov.-12	F	NR	9-nov.-12	Oui	Non	Non	NR	Non	Non	Oui	Non	NR	NR	Chien	9-nov.-12	Bangui	3eArr	PLATEAU	NA	En observation	NA	NA	Non	Non	Non fait	Non fait	Non	Non	NA	NA	NA
14-nov.-12	M	NR	9-nov.-12	Oui	Non	Non	1	Non	Non	Oui	Non	Superficielle	Non	Chien	13-nov.-12	Bangui	8eArr	GALABADJA	OUI	En observation	NA	NA	Non	Non	Non fait	Non fait	Oui	13-nov.-12	NA	NA	NA
19-nov.-12	F	NR	10-nov.-12	Oui	Non	Non	1	Non	Non	Oui	Non	Superficielle	Non	Chien	13-nov.-12	Begoua	Begoua	PK 12	Non	En observation	NA	NA	Non	Non	Non fait	Non fait	Oui	13-nov.-12	NA	NA	NA
14-nov.-12	F	NR	10-nov.-12	Oui	Non	Non	1	Non	Non	Oui	Non	Superficielle	Non	Chien	12-nov.-12	Bangui	5eArr	GBAKONDJA	Non	En observation	NA	NA	Non	Non	Non fait	Non fait	Oui	10-nov.-12	NA	NA	NA
15-nov.-12	F	21	10-nov.-12	Oui	Non	Non	1	Non	Non	Oui	Non	Superficielle	Non	Chien	14-nov.-12	Bangui	8eArr	LIPIA 3	OUI	En observation	NA	NA	Non	Non	Non fait	Non fait	Oui	NA	NA	NA	NA
15-nov.-12	M	31	10-nov.-12	Oui	Non	Non	3	Non	Non	Oui	Non	NR	NR	Chien	15-nov.-12	Hors Bangui	LOBAYE	PARC DE NGOTO	NA	Abattu	NA	10-nov.-12	Non	Non	Non fait	Non fait	Non	Non	15-nov.-12	22-nov.-12	6-dc.-12
16-nov.-12	M	NR	10-nov.-12	Oui	Non	Non	1	Non	Non	Oui	Non	Profonde	Non	Chien	15-nov.-12	Bimbo	Bimbo	NZAKO	Non	En observation	NA	NA	Non	Non	Non fait	Non fait	Oui	15-nov.-12	NA	NA	NA
06-dc-12	F	32	11-nov-12	Oui	Non	Non	3	Non	Non	Oui	Non	Superficielle	Non	Chien	29-nov-12	Hors Bangui	MAMBERE-KADEI	BERBERATI	Non	En observation	Sain	NA	Non	Non	Non fait	Non fait	Oui	11-nov.-12	NA	NA	NA
08-dc-12	M	4	11-nov-12	Oui	Non	Non	1	Non	Oui	Non	Non	Profonde	NR	Chien	10-dc-12	Hors Bangui	OUHAM	KABO	NA	Abattu	Suspect	11-dc.-12	Non	Non	Non fait	Non fait	Oui	10-dc.-12	10-dc.-12	17-dc.-12	NA
15-nov.-12	F	3	12-nov.-12	Oui	Non	Non	2	Non	Non	Oui	Non	Superficielle	Non	Chien	14-nov.-12	Bangui	4eArr	BOY-RABE	Non	En observation	NA	NA	Non	Non	Non fait	Non fait	Non	Non	NA	NA	NA
14-nov.-12	M	NR	12-nov.-12	Oui	Non	Non	NR	Non	Non	Oui	Non	NR	NR	Chien	14-nov.-12	Bimbo	Bimbo	PK 11	NA	En fuite	NA	NA	Non	Non	Non fait	Non fait	Oui	14-nov.-12	14-nov.-12	21-nov.-12	5-dc.-12
16-nov.-12	F	NR	12-nov.-12	Oui	Non	Non	2	Non	Non	Oui	Non	Superficielle	Non	Chien	16-nov.-12	Begoua	Begoua	NGOLA	Non	En observation	NA	NA	Non	Non	Non fait	Non fait	Oui	16-nov.-12	NA	NA	NA
19-nov.-12	M	NR	12-nov.-12	Oui	Non	Non	1	Non	Non	Oui	Non	Superficielle	Oui	Chien	19-nov.-12	Hors Bangui	OMBELLA M'POKO	PK 22 ROUTE DE DAMARA	Non	En observation	NA	NA	Non	Non	Non fait	Non fait	Non	Non	NA	NA	NA
19-nov.-12	M	12	12-nov.-12	Oui	Non	Non	1	Non	Non	Oui	Non	Superficielle	Non	Chien	19-nov.-12	Begoua	Begoua	PK 15	Non	En observation	NA	NA	Non	Non	Non fait	Non fait	Non	Non	NA	NA	NA
16-nov.-12	M	NR	13-nov.-12	Oui	Non	Non	2	Non	Non	Oui	Non	Superficielle	Oui	Chien	16-nov.-12	Bangui	4eArr	CITE JEAN XXIII	Non	En observation	NA	NA	Non	Non	Non fait	Non fait	Oui	16-nov.-12	NA	NA	NA
07-dc-12	F	NR	13-nov-12	Oui	Non	Non	1	Non	Non	Non	Oui	Superficielle	Oui	Chien	07-dc-12	Bangui	5eArr	MALIMAKA	Oui	En observation	NA	NA	Non	Non	Non fait	Non fait	Non	Non	NA	NA	NA
14-dc-12	M	34	13-nov-12	Oui	Non	Non	1	Non	Non	Oui	Non	Superficielle	Non	Chien	14-dc-12	Hors Bangui	OUHAM	KABO	Non	Abattu	Suspect	13-nov.-12	Non	Non	Non fait	Non fait	Oui	14-dc.-12	14-dc.-12	24-dc.-12	4-janv.-13
16-nov.-12	M	12	14-nov.-12	Oui	Non	Non	NR	Non	Oui	Oui	Non	NR	NR	Chien	16-nov.-12	Bangui	3eArr	SARA	NA	En observation	NA	NA	Non	Non	Non fait	Non fait	Non	Non	19-nov.-12	19-nov.-12	26-nov.-12
26-nov.-12	F	40	14-nov.-12	Oui	Non	Non	1	Non	Non	Oui	Non	Profonde	NR	Chien	26-nov.-12	Bangui	3eArr	CATTIN	Non	En observation	NA	NA	Non	Non	Non fait	Non fait	Oui	16-nov.-12	NA	NA	NA
23-nov.-12	M	NR	15-nov.-12	Oui	Non	Non	NR	Non	Non	Oui	Non	NR	NR	Chien	23-nov.-12	Bangui	6eArr	PETEVO	NA	En fuite	NA	NA	Non	Non	Non fait	Non fait	Oui	26-nov.-12	26-nov.-12	3-dc.-12	24-dc.-12
20-nov-12	M	13	15-nov-12	Oui	Non	Non	NR	Non	Oui	Oui	Non	NR	NR	Chien	20-nov-12	Bangui	7eArr	OUANGO	NA	Abattu	NA	15-nov.-12	Non	Non	Non fait	Non fait	Oui	20-nov.-12	20-nov.-12	27-nov.-12	11-dc.-12
27-nov.-12	F	NR	16-nov.-12	Oui	Non	Non	1	Non	Non	Oui	Non	NR	Oui	Chien	26-nov.-12	Bangui	3eArr	BOEING	Non	En observation	NA	NA	Non	Non	Non fait	Non fait	Oui	16-nov.-12	NA	NA	NA
19-nov.-12	M	4	16-nov.-12	Oui	Non	Non	NR	Non	Non	Oui	Non	NR	NR	Chien	19-nov.-12	Bangui	5eArr	MISKINE	NA	Abattu	NA	16-nov.-12	Non	Non	Non fait	Non fait	Non	Non	19-nov.-12	26-nov.-12	10-dc.-12
22-nov-12	F	4	17-nov-12	Oui	Non	Non	1	Non	Oui	Non	Non	NR	NR	Chien	21-nov-12	Bangui	4eArr	FOUH	NA	Abattu	NA	17-nov.-12	Non	Non	Non fait	Non fait	Oui	22-nov.-12	22-nov.-12	29-nov.-12	14-dc.-12
20-nov.-12	F	NR	17-nov.-12	Oui	Non	Non	1	Non	Non	Oui	Non	Superficielle	Non	Chien	19-nov.-12	Bangui	3eArr	SARA	Non	En observation	NA	NA	Non	Non	Non fait	Non fait	Oui	19-nov.-12	NA	NA	NA
20-nov-12	M	5	17-nov-12	Oui	Non	Non	4	Non	Non	Non	Oui	Profonde	Oui	Chien	20-nov-12	Hors Bangui	OMBELLA M'POKO	YALOKE	NA	Abattu	Suspect	17-nov.-12	Oui	12/075	Pos	2.2	Oui	20-nov.-12	20-nov.-12	27-nov.-12	11-dc.-12
21-nov.-12	M	NR	17-nov.-12	Oui	Non	Non	4	Non	Non	Oui	Non	Profonde	Non	Chien	21-nov.-12	Bangui	8eArr	GALABADJA	Non	En observation	NA	NA	Non	Non	Non fait	Non fait	Oui	21-nov.-12	NA	NA	NA
04-dc-12	F	10	17-nov-12	Oui	Non	Non	1	Non	Non	Non	Oui	NR	Oui	Chien	04-dc-12	Bangui	6eArr	GUITANGOLA	NA	En fuite	Suspect	NA	Non	Non	Non fait	Non fait	Oui	6-dc.-12	6-dc.-12	13-dc.-12	27-dc.-12
20-nov-12	M	31	18-nov-12	Oui	Non	Non	2	Non	Non	Oui	Non	Superficielle	Non	Chien	20-nov-12	Bangui	5eArr	GBAKONDJA	Non	En observation	NA	NA	Oui	Non	Non fait	Non fait	Oui	18-nov.-12	NA	NA	NA
20-nov-12	M	4	18-nov-12	Oui	Non	Non	2	Non	Oui	Non	Non	Superficielle	NR	Chien	20-nov-12	Bangui	2eArr	 LAKOUANGA	NA	En fuite	NA	NA	Non	Non	Non fait	Non fait	Oui	20-nov.-12	20-nov.-12	27-nov.-12	11-dc.-12
19-nov-12	F	55	19-nov-12	Oui	Non	Non	Multiples	Non	Oui	Oui	Oui	Profonde	Oui	Chien	19-nov-12	Bangui	1erArr	SICA 1	NA	En fuite	NA	NA	Non	Non	Non fait	Non fait	Oui	20-nov.-12	20-nov.-12	27-nov.-12	11-dc.-12
23-nov.-12	M	1	19-nov.-12	Oui	Non	Non	2	Non	Non	Oui	Non	Profonde	NR	Chien	23-nov.-12	Bangui	8eArr	DAMALA	NA	Abattu	NA	19-nov.-12	Non	Non	Non fait	Non fait	Non	Non	28-nov.-12	5-dc.-12	19-dc.-12
21-nov-12	M	10	20-nov-12	Oui	Non	Non	1	Non	Oui	Non	Non	Profonde	Oui	Chien	21-nov-12	Bangui	2eArr	 LAKOUANGA	Non	En fuite	NA	NA	Non	Non	Non fait	Non fait	Oui	22-nov.-12	22-nov.-12	29-nov.-12	14-dc.-12
20-nov-12	M	37	20-nov-12	Oui	Non	Non	2	Non	Non	Oui	Non	Profonde	Non	Chien	22-nov-12	Bangui	5eArr	WALINGBA	Non	En observation	NA	NA	Non	Non	Non fait	Non fait	Oui	20-nov.-12	20-nov.-12	NA	NA
22-nov-12	M	10	20-nov-12	Non	Oui	Non	1	Non	Non	Non	Oui	Superficielle	Oui	Chien	22-nov-12	Bangui	4eArr	CITE JEAN XXIII	Non	En observation	NA	NA	Non	Non	Non fait	Non fait	Non	Non	NA	NA	NA
22-nov.-12	F	NR	21-nov.-12	Oui	Non	Non	1	Non	Non	Oui	Non	Superficielle	Non	Chien	22-nov.-12	Bangui	4eArr	BOY-RABE	Non	En observation	NA	NA	Non	Non	Non fait	Non fait	Oui	22-nov.-12	NA	NA	NA
23-nov.-12	F	NR	21-nov.-12	Oui	Non	Non	1	Oui	Oui	Oui	Non	Superficielle	Non	Chien	23-nov.-12	Bangui	5eArr	YASSARA	Non	En observation	NA	NA	Non	Non	Non fait	Non fait	Non	Non	NA	NA	NA
27-nov.-12	M	NR	21-nov.-12	Oui	Non	Non	1	Oui	Non	Non	Non	Superficielle	Non	Chien	23-nov.-12	Bangui	1erArr	CAMP FIDELE OBROU	OUI	En observation	NA	NA	Non	Non	Non fait	Non fait	Non	Non	NA	NA	NA
26-nov.-12	M	NR	21-nov.-12	Oui	Non	Non	4	Non	Non	Oui	Non	Superficielle	Non	Chien	26-nov.-12	Bangui	4eArr	CITE JEAN XXIII	Non	En observation	NA	NA	Non	Non	Non fait	Non fait	Oui	21-nov.-12	NA	NA	NA
22-nov-12	M	11	22-nov-12	CONTACT	Non	Oui	0	Oui	Oui	Oui	Oui	Non	Non	Chien	22-nov-12	Bangui	4eArr	CITE JEAN XXIII	NA	Mort	Suspect	NA	Non	Non	Non fait	Non fait	Oui	22-nov.-12	22-nov.-12	29-nov.-12	13-dc.-12
11-dc-12	M	23	23-nov-12	Oui	Non	Non	1	Non	Oui	Non	Non	Superficielle	NR	Chien	11-dc-12	Hors Bangui	OUHAM PENDE	BOCARANGA	NA	Abattu	NA	23-nov.-12	Non	Non	Non fait	Non fait	Oui	11-dc.-12	11-dc.-12	NA	NA
26-nov.-12	F	12	24-nov.-12	Oui	Non	Non	2	Non	Non	Oui	Non	Profonde	NR	Chien	26-nov.-12	Begoua	Begoua	PK 10	NA	Abattu	Suspect	24-nov.-12	Non	Non	Non fait	Non fait	Oui	26-nov.-12	26-nov.-12	3-dc.-12	24-dc.-12
26-nov.-12	F	8	24-nov.-12	Oui	Non	Non	1	Non	Non	Oui	Non	Profonde	NR	Chien	26-nov.-12	Begoua	Begoua	PK 10	NA	Abattu	Suspect	24-nov.-12	Non	Non	Non fait	Non fait	Non	Non	26-nov.-12	3-dc.-12	28-dc.-12
28-nov.-12	M	12	24-nov.-12	Oui	Non	Non	2	Non	Non	Oui	Non	Superficielle	Non	Chien	28-nov.-12	Bangui	8eArr	NGONGONON	Non	En observation	NA	NA	Non	Non	Non fait	Non fait	Oui	28-nov.-12	NA	NA	NA
27-nov.-12	M	8	24-nov.-12	Oui	Non	Non	1	Non	Non	Oui	Non	Superficielle	Non	Chien	27-nov.-12	Bangui	5eArr	BENZ-VI	Non	En observation	NA	NA	Non	Non	Non fait	Non fait	Non	Non	NA	NA	NA
06-dc-12	M	7	24-nov-12	Oui	Non	Non	2	Non	Non	Oui	Non	Superficielle	Non	Chien	06-dc-12	Begoua	Begoua	PK 13 ROUTE BOALI	Non	En observation	NA	NA	Non	Non	Non fait	Non fait	Oui	24-nov.-12	24-nov.-12	NA	NA
26-nov.-12	M	60	25-nov.-12	Oui	Non	Non	2	Non	Oui	Non	Non	Profonde	Non	Chien	26-nov.-12	Bangui	8eArr	GALABADJA	Non	En observation	NA	NA	Non	Non	Non fait	Non fait	Non	Non	NA	NA	NA
26-nov.-12	F	29	25-nov.-12	Oui	Non	Non	2	Non	Oui	Non	Non	Profonde	Non	Chien	26-nov.-12	Bangui	8eArr	GALABADJA	Non	En observation	NA	NA	Non	Non	Non fait	Non fait	Non	Non	NA	NA	NA
27-nov.-12	F	6	27-nov.-12	Oui	Non	Non	2	Non	Non	Oui	Non	Profonde	Non	Chien	27-nov.-12	Bangui	3eArr	CATTIN	NA	En observation	NA	NA	Non	Non	Non fait	Non fait	Oui	26-nov.-12	NA	NA	NA
29-nov.-12	M	NR	27-nov.-12	Oui	Non	Non	1	Non	Non	Oui	Non	Superficielle	Non	Chien	29-nov.-12	Bangui	2eArr	SICA 2	OUI	En observation	NA	NA	Non	Non	Non fait	Non fait	Oui	29-nov.-12	29-nov.-12	NA	NA
28-nov.-12	F	46	27-nov.-12	Oui	Non	Non	1	Non	Non	Oui	Non	Profonde	Non	Chien	28-nov.-12	Bangui	4eArr	CITE JEAN XXIII	OUI	En observation	NA	NA	Non	Non	Non fait	Non fait	Oui	28-nov.-12	NA	NA	NA
28-nov.-12	M	6	27-nov.-12	Oui	Non	Non	1	Non	Non	Non	Oui	NR	NR	Chien	28-nov.-12	Bangui	8eArr	GALABADJA	NA	Mort naturelle	Suspect	27-nov.-12	Non	Non	Non fait	Non fait	Non	Non	29-nov.-12	6-dc.-12	13-dc.-12
04-dc-12	F	40	27-nov-12	Oui	Non	Non	2	Non	Non	Oui	Non	Superficielle	NR	Chien	04-dc-12	Bangui	4eArr	BOY-RABE	NA	Abattu	NA	27-nov.-12	Non	Non	Non fait	Non fait	Oui	4-dc.-12	4-dc.-12	11-dc.-12	24-dc.-12
07-dc-12	M	NR	27-nov-12	Oui	Non	Non	1	Non	Non	Oui	Non	Superficielle	Non	Chien	07-dc-12	Bangui	5eArr	MALIMAKA	Oui	En observation	NA	NA	Non	Non	Non fait	Non fait	Non	Non	NA	NA	NA
04-dc-12	M	NR	28-nov-12	Oui	Non	Non	1	Non	Non	Oui	Non	Superficielle	Non	Chien	04-dc-12	Bangui	4eArr	GOBONGO	NA	En observation	NA	NA	Non	Non	Non fait	Non fait	Non	Non	NA	NA	NA
11-dc-12	M	35	28-nov-12	Oui	Non	Non	1	Non	Non	Oui	Non	Profonde	NR	Chien	11-dc-12	Bangui	6eArr	92 LOGEMENTS	NA	Abattu	NA	28-nov.-12	Non	Non	Non fait	Non fait	Oui	11-dc.-12	11-dc.-12	NA	NA
29-nov.-12	M	NR	29-nov.-12	Non	Oui	Non	2	Non	Oui	Non	Non	Profonde	Non	Chien	29-nov.-12	Bangui	2eArr	SAIDOU	Non	En observation	NA	NA	Non	Non	Non fait	Non fait	Oui	29-nov.-12	NA	NA	NA
04-dc-12	F	NR	29-nov-12	Oui	Non	Non	2	Non	Non	Oui	Non	Superficielle	Non	Chien	04-dc-12	Bangui	3eArr	BOEING	Non	En observation	NA	NA	Non	Non	Non fait	Non fait	Non	Non	NA	NA	NA
10-dc-12	F	35	29-nov-12	Oui	Non	Non	1	Non	Non	Oui	Non	Superficielle	Non	Chien	10-dc-12	Bangui	8eArr	GALABADJA	NA	En observation	NA	NA	Non	Non	Non fait	Non fait	Non	Non	NA	NA	NA
10-dc-12	M	5	30-nov-12	Oui	Non	Non	2	Non	Non	Oui	Non	Superficielle	Non	Chien	10-dc-12	Bangui	4eArr	GOBONGO	NA	En observation	NA	NA	Non	Non	Non fait	Non fait	Non	Non	NA	NA	NA
03-dc-12	F	56	01-dc-12	Oui	Non	Non	1	Non	Non	Oui	Non	Superficielle	NR	Chien	03-dc-12	Bangui	4eArr	CITE JEAN XXIII	NA	Abattu	Suspect	NA	Non	Non	Non fait	Non fait	Oui	3-dc.-12	3-dc.-12	10-dc.-12	24-dc.-12
04-dc-12	M	7	01-dc-12	Oui	Non	Non	3	Non	Non	Oui	Non	Superficielle	NR	Chien	04-dc-12	Bangui	2eArr	LAKOUANGA	NA	Abattu	Suspect	1-dc.-12	Non	Non	Non fait	Non fait	Oui	4-dc.-12	4-dc.-12	11-dc.-12	24-nov.-12
04-dc-12	F	9	01-dc-12	Oui	Non	Non	1	Non	Non	Oui	Non	Superficielle	NR	Chien	04-dc-12	Bangui	2eArr	LAKOUANGA	NA	Abattu	Suspect	1-dc.-12	Non	Non	Non fait	Non fait	Oui	4-dc.-12	4-dc.-12	11-dc.-12	24-dc.-12
04-dc-12	F	11	01-dc-12	Oui	Non	Non	1	Non	Oui	Non	Non	Profonde	NR	Chien	04-dc-12	Bangui	2eArr	LAKOUANGA	NA	Abattu	Suspect	1-dc.-12	Non	Non	Non fait	Non fait	Oui	4-dc.-12	4-dc.-12	11-dc.-12	24-dc.-12
04-dc-12	F	9	01-dc-12	Oui	Non	Non	1	Non	Non	Oui	Non	Superficielle	NR	Chien	04-dc-12	Bangui	2eArr	LAKOUANGA	NA	Abattu	Suspect	1-dc.-12	Non	Non	Non fait	Non fait	Oui	4-dc.-12	4-dc.-12	11-dc.-12	24-dc.-12
03-dc-12	M	3	02-dc-12	Oui	Non	Non	NR	Non	Oui	Non	Non	Profonde	NR	Chien	03-dc-12	Bangui	4eArr	CITE JEAN XXIII	NA	En fuite	NA	NA	Non	Non	Non fait	Non fait	Oui	3-dc.-12	3-dc.-12	10-dc.-12	24-dc.-12
03-dc-12	F	12	02-dc-12	Oui	Non	Non	Multiples	Non	Oui	Oui	Non	NR	NR	Chien	03-dc-12	Bangui	4eArr	NGUITTO	NA	Abattu	NA	2-dc.-12	Non	Non	Non fait	Non fait	Oui	3-dc.-12	3-dc.-12	10-dc.-12	24-dc.-12
06-dc-12	M	8	02-dc-12	Oui	Non	Non	Multiples	Non	Oui	Oui	Non	Profonde	Non	Chien	06-dc-12	Bangui	4eArr	CITE JEAN XXIII	NA	En fuite	NA	NA	Non	Non	Non fait	Non fait	Oui	6-dc.-12	6-dc.-12	13-dc.-12	27-dc.-12
04-dc-12	F	NR	03-dc-12	Oui	Non	Non	1	Non	Non	Oui	Non	Superficielle	Non	Chien	04-dc-12	Bangui	5eArr	NGOUCIMENT 	Oui	En observation	NA	NA	Non	Non	Non fait	Non fait	Non	Non	NA	NA	NA
04-dc-12	M	13	03-dc-12	Oui	Non	Non	1	Non	Oui	Non	Non	Profonde	Non	Chien	04-dc-12	Bangui	4eArr	BOY-RABE	Non	Abattu	NA	3-dc.-12	Non	Non	Non fait	Non fait	Oui	4-dc.-12	4-dc.-12	11-dc.-12	24-dc.-12
05-dc-12	F	14	03-dc-12	Oui	Non	Non	Multiples	Non	Non	Oui	Non	Superficielle	Non	Chien	04-dc-12	Bangui	4eArr	BOY-RABE	NA	Abattu	NA	3-dc.-12	Non	Non	Non fait	Non fait	Oui	5-dc.-12	5-dc.-12	12-dc.-12	26-dc.-12
05-dc-12	M	12	03-dc-12	Oui	Non	Non	Multiples	Non	Non	Oui	Non	Profonde	Oui	Chien	05-dc-12	Bangui	3eArr	CATTIN	NA	En fuite	NA	NA	Non	Non	Non fait	Non fait	Oui	3-dc.-12	5-dc.-12	12-dc.-12	26-dc.-12
08-dc-12	F	8	03-dc-12	Oui	Non	Non	Multiples	Non	Oui	Oui	Oui	Profonde	NR	Chien	08-dc-12	Hors Bangui	OUHAM	KABO	NA	Abattu	Suspect	11-dc.-12	Non	Non	Non fait	Non fait	Oui	10-dc.-12	10-dc.-12	17-dc.-12	NA
07-dc-12	M	NR	04-dc-12	Oui	Non	Non	1	Non	Non	Non	Oui	NR	Oui	Chien	07-dc-12	Bangui	8eArr	NGONGONON	Non	En observation	NA	NA	Non	Non	Non fait	Non fait	Non	Non	NA	NA	NA
10-dc-12	M	6	04-dc-12	Oui	Non	Non	1	Non	Oui	Non	Non	Profonde	NR	Chien	10-dc-12	Hors Bangui	OUHAM	BODJOULA (KABO)	NA	En fuite	Suspect	NA	Non	Non	Non fait	Non fait	Oui	10-dc.-12	10-dc.-12	17-dc.-12	31-dc.-12
14-dc-12	F	33	04-dc-12	Oui	Non	Non	2	Non	Non	Non	Oui	Profonde	NR	Chien	14-dc-12	Hors Bangui	OUAKA	BAMBARI	NA	Abattu	Suspect	11-dc.-12	Oui	12/076	Pos	2.1	Oui	17-dc.-12	17-dc.-12	24-dc.-12	7-janv.-13
07-dc-12	M	NR	05-dc-12	Oui	Non	Non	1	Non	Non	Oui	Non	Superficielle	Non	Chat	07-dc-12	Bangui	3eArr	BIBALE	Non	En observation	NA	NA	Non	Non	Non fait	Non fait	Oui	5-dc.-12	5-dc.-12	NA	NA
13-dc-12	F	7	05-dc-12	Oui	Non	Non	Multiples	Non	Oui	Non	Non	Profonde	NR	Chien	13-dc-12	Hors Bangui	OUAKA	BAMBARI	NA	Abattu	Suspect	6-dc.-12	Oui	12/077	Pos	2.1	Oui	13-dc.-12	13-dc.-12	20-dc.-12	3-janv.-13
07-dc-12	M	77	06-dc-12	Oui	Non	Non	2	Non	Non	Non	Oui	Profonde	Oui	Chien	07-dc-12	Bangui	4eArr	ISSA 2	Non	En fuite	Suspect	NA	Non	Non	Non fait	Non fait	Oui	7-dc.-12	7-dc.-12	14-dc.-12	28-dc.-12
07-dc-12	F	3	06-dc-12	Oui	Non	Non	1	Non	Oui	Non	Non	Superficielle	Non	Chien	07-dc-12	Bangui	5eArr	BAZANGA	NA	Abattu	Suspect	6-dc.-12	Non	Non	Non fait	Non fait	Oui	7-dc.-12	7-dc.-12	14-dc.-12	28-dc.-12
07-dc-12	M	NR	06-dc-12	Oui	Non	Non	NR	Non	Non	Oui	Non	NR	NR	Chien	06-dc-12	Bangui	5eArr	BENZ-VI	NA	En observation	NA	NA	Non	Non	Non fait	Non fait	Non	Non	NA	NA	NA
13-dc-12	F	18	06-dc-12	Oui	Non	Non	2	Non	Non	Oui	Non	Profonde	NR	Chien	13-dc-12	Hors Bangui	OUAKA	BAMBARI	NA	Abattu	Suspect	6-dc.-12	Oui	12/077	Pos	2.1	Oui	13-dc.-12	13-dc.-12	20-dc.-12	3-janv.-13
08-dc-12	F	NR	07-dc-12	Oui	Non	Non	1	Non	Non	Oui	Non	Superficielle	Non	Chien	08-dc-12	Bangui	5eArr	MISKINE	Non	En observation	NA	NA	Non	Non	Non fait	Non fait	Non	Non	NA	NA	NA
11-dc-12	F	9	07-dc-12	Oui	Non	Non	2	Oui	Non	Oui	Oui	Profonde	Non	Chien	11-dc-12	Bangui	8eArr	GALABADJA	NA	En observation	Suspect	NA	Non	Non	Non fait	Non fait	Oui	11-dc.-12	11-dc.-12	19-dc.-12	NA
11-dc-12	F	12	08-dc-12	Oui	Non	Non	1	Non	Non	Oui	Non	Superficielle	Non	Chien	11-dc-12	Bangui	5eArr	EDVILLE	NA	En observation	NA	NA	Non	Non	Non fait	Non fait	Non	Non	NA	NA	NA
12-dc-12	M	9	08-dc-12	Non	Oui	Non	NR	Oui	Non	Non	Non	NR	Non	Chien	12-dc-12	Bangui	8eArr	COMBATTANT	NA	Abattu	Suspect	10-dc.-12	Oui	12/079	Pos	2.1	Oui	12-dc.-12	12-dc.-12	19-dc.-12	2-janv.-13
10-dc-12	M	NR	09-dc-12	Oui	Non	Non	2	Non	Non	Oui	Non	Superficielle	Non	Chien	10-dc-12	Bangui	8eArr	GALABADJA	Oui	En observation	NA	NA	Non	Non	Non fait	Non fait	Oui	9-dc.-12	9-dc.-12	NA	NA
11-dc-12	M	27	09-dc-12	Oui	Non	Non	Multiples	Non	Non	Oui	Non	Profonde	NR	Chien	11-dc-12	Bangui	3eArr	GBAYA-DOMBIA	NA	Abattu	Suspect	10-dc.-12	Non	Non	Non fait	Non fait	Non	Non	11-dc.-12	18-dc.-12	1-janv.-13
10-dc-12	M	10	09-dc-12	Oui	Non	Non	2	Non	Non	Oui	Non	Profonde	NR	Chien	10-dc-12	Bangui	3eArr	GBAYA-DOMBIA	NA	Abattu	Suspect	10-dc.-12	Non	Non	Non fait	Non fait	Oui	10-dc.-12	10-dc.-12	17-dc.-12	31-dc.-12
11-dc-12	F	8	09-dc-12	Oui	Non	Non	Multiples	Oui	Oui	Oui	Oui	Profonde	NR	Chien	11-dc-12	Bangui	3eArr	GBAYA-DOMBIA	NA	Abattu	Suspect	10-dc.-12	Non	Non	Non fait	Non fait	Oui	11-dc.-12	11-dc.-12	18-dc.-12	31-dc.-12
10-dc-12	F	59	09-dc-12	Oui	Oui	Non	1	Non	Non	Oui	Non	Profonde	NR	Chien	10-dc-12	Bangui	5eArr	NGOUCIMENT 	NA	Abattu	Suspect	9-nov.-12	Non	Non	Non fait	Non fait	Oui	10-dc.-12	10-dc.-12	17-dc.-12	NA
14-dc-12	M	18	09-dc-12	Oui	Non	Non	1	Non	Non	Oui	Non	Profonde	Non	Chien	14-dc-12	Bangui	5eArr	YANGATO	NA	Abattu	Suspect	9-dc.-12	Non	Non	Non fait	Non fait	Oui	14-dc.-12	14-dc.-12	20-dc.-12	4-janv.-13
20-dc-12	M	11	09-dc-12	Oui	Non	Non	Multiples	Oui	Oui	Non	Oui	Profonde	Oui	Chien	20-dc-12	Hors Bangui	OMBELLA M'POKO	DAMARA	Non	Abattu	Suspect	11-dc.-12	Oui	12/078	Pos	2.1	Oui	20-dc.-12	20-dc.-12	27-dc.-12	10-janv.-13
28-dc-12	M	13	09-dc-12	Oui	Non	Non	2	Non	Non	Oui	Non	Profonde	Oui	Chien	28-dc-12	Hors Bangui	OMBELLA M'POKO	DAMARA	NA	Abattu	Suspect	11-dc.-12	Oui	12/078	Pos	2.1	Oui	28-dc.-12	28-dc.-12	7-janv.-13	22-janv.-13
11-dc-12	F	NR	10-dc-12	Oui	Non	Non	1	Non	Non	Oui	Non	Superficielle	Non	Chien	11-dc-12	Bangui	3eArr	BOULATA	NA	En observation	NA	NA	Non	Non	Non fait	Non fait	Oui	12-dc.-12	12-nov.-12	NA	NA
12-dc-12	M	12	10-dc-12	Oui	Non	Non	2	Non	Non	Non	Oui	Superficielle	Oui	Chien	12-dc-12	Bangui	5eArr	BENZ-VI	NA	En observation	NA	NA	Non	Non	Non fait	Non fait	Non	Non	NA	NA	NA
14-dc-12	M	NR	10-dc-12	Oui	Non	Non	2	Non	Non	Oui	Non	Profonde	Non	Chien	14-dc-12	Hors Bangui	OMBELLA M'POKO	PK 50 ROUTE DE BOALI	Non	En observation	NA	NA	Non	Non	Non fait	Non fait	Non	Non	NA	NA	NA
12-dc-12	M	NR	11-dc-12	Oui	Non	Non	2	Non	Oui	Non	Non	Profonde	Non	Chien	12-dc-12	Bangui	4eArr	BOY-RABE	Oui	En observation	NA	NA	Non	Non	Non fait	Non fait	Oui	12-dc.-12	12-dc.-12	NA	NA
28-dc-12	M	22	12-dc-12	Oui	Non	Non	1	Non	Oui	Non	Non	Superficielle	NR	Chien	28-dc-12	Bangui	8eArr	COMBATTANT	NA	Abattu	Suspect	14-dc.-12	Oui	12/079	Pos	2.1	Oui	28-dc.-12	28-dc.-12	4-janv.-13	18-janv.-13
28-dc-12	M	21	12-dc-12	Oui	Non	Non	1	Non	Non	Oui	Non	Superficielle	NR	Chien	28-dc-12	Bangui	8eArr	COMBATTANT	Non	Abattu	Suspect	14-dc.-12	Oui	12/079	Pos	2.1	Oui	28-dc.-12	28-dc.-12	18-janv.-13	25-janv.-13
28-dc-12	F	16	12-dc-12	Oui	Non	Non	1	Non	Oui	Non	Non	Superficielle	NR	Chien	28-dc-12	Bangui	8eArr	COMBATTANT	Non	Abattu	Suspect	14-dc.-12	Oui	12/079	Pos	2.1	Oui	28-dc.-12	28-dc.-12	4-janv.-13	18-janv.-13
13-dc-12	F	11	13-dc-12	Oui	Non	Non	1	Non	Non	Oui	Non	Superficielle	Non	Chien	13-dc-12	Bangui	2eArr	SAIDOU	Non	En observation	NA	NA	Non	Non	Non fait	Non fait	Oui	14-dc.-12	14-dc.-12	21-dc.-12	4-janv.-13
17-dc-12	F	NR	15-dc-12	Oui	Non	Non	2	Non	Non	Non	Oui	Profonde	Oui	Chien	17-dc-12	Bangui	2eArr	BRUXELLES	Non	En observation	NA	NA	Non	Non	Non fait	Non fait	Oui	15-dc.-12	15-dc.-12	NA	NA
17-dc-12	M	4	16-dc-12	Oui	Non	Non	1	Non	Oui	Non	Non	Profonde	Non	Chien	17-dc-12	Bangui	5eArr	KOLONGO	NA	En observation	NA	NA	Non	Non	Non fait	Non fait	Non	Non	NA	NA	NA
19-dc-12	M	21	16-dc-12	Oui	Non	Non	1	Non	Oui	Non	Non	Superficielle	Non	Chien	20-dc-12	Bangui	4eArr	BOY-RABE	NA	Abattu	Suspect	16-dc.-12	Non	Non	Non fait	Non fait	Oui	20-dc.-12	20-dc.-12	28-dc.-12	11-janv.-13
20-dc-12	M	30	17-dc-12	Oui	Non	Non	Multiples	Non	Oui	Oui	Non	Profonde	Non	Chien	20-dc-12	Bangui	8eArr	GALABADJA	NA	Abattu	Cliniquement enrage	19-dc.-12	Oui	12/081	Pos	1.1	Oui	17-dc.-12	24-dc.-12	31-dc.-12	14-janv.-13
24-dc-12	F	51	17-dc-12	Oui	Non	Non	NR	Non	Non	Oui	Non	NR	NR	Chien	24-dc-12	Bangui	8eArr	GALABADJA	Non	Abattu	Cliniquement enrage	19-dc.-12	Oui	12/081	Pos	1.1	Oui	24-dc.-12	24-dc.-12	31-dc.-12	14-janv.-13
18-dc-12	M	10	17-dc-12	Oui	Non	Non	1	Non	Non	Oui	Non	Superficielle	Non	Chien	18-dc-12	Bangui	3eArr	KOKORO	NA	En observation	NA	NA	Non	Non	Non fait	Non fait	Non	Non	NA	NA	NA
20-dc-12	M	8	18-dc-12	Oui	Non	Non	NR	Non	Non	Oui	Non	NR	NR	Chien	20-dc-12	Bangui	2eArr	SAIDOU	NA	En observation	NA	NA	Non	Non	Non fait	Non fait	Non	Non	NA	NA	NA
19-dc-12	M	6	18-dc-12	Oui	Non	Non	Multiples	Non	Non	Oui	Non	Superficielle	Non	Chien	19-dc-12	Bangui	4eArr	GOBONGO	Non	En observation	NA	NA	Non	Non	Non fait	Non fait	Non	Non	NA	NA	NA
20-dc-12	F	10	18-dc-12	Oui	Non	Non	Multiples	Non	Non	Oui	Non	Profonde	Oui	Chien	20-dc-12	Bangui	2eArr	SAIDOU	NA	En observation	NA	NA	Non	Non	Non fait	Non fait	Non	Non	NA	NA	NA
20-dc-12	M	57	18-dc-12	Oui	Non	Non	1	Non	Non	Oui	Non	Profonde	Non	Chien	20-dc-12	Bangui	1erArr	DAMECA	Non	Abattu	NA	18-dc.-12	Non	Non	Non fait	Non fait	Oui	18-dc.-12	20-dc.-12	27-dc.-12	10-janv.-13
21-dc-12	M	NR	19-dc-12	Oui	Non	Non	1	Non	Non	Oui	Non	Superficielle	Non	Chien	21-dc-12	Bangui	4eArr	BOY-RABE	Non	En observation	NA	NA	Non	Non	Non fait	Non fait	Non	Non	NA	NA	NA
28-dc-12	M	10	19-dc-12	Oui	Non	Non	1	Oui	Non	Non	Non	Superficielle	NR	Chien	28-dc-12	Bangui	8eArr	NGONGONON	NA	En observation	NA	NA	Non	Non	Non fait	Non fait	Oui	28-dc.-12	28-dc.-12	4-janv.-13	NA
24-dc-12	M	7	20-dc-12	Oui	Non	Non	1	Oui	Non	Non	Non	Profonde	Non	Chien	24-dc-12	Begoua	Begoua	NGOLA	NA	Abattu	Suspect	20-dc.-12	Non	Non	Non fait	Non fait	Oui	24-dc.-12	24-dc.-12	31-dc.-12	14-janv.-13
21-dc-12	M	NR	21-dc-12	Oui	Non	Non	2	Non	Oui	Non	Non	Superficielle	Non	Chien	21-dc-12	Bangui	3eArr	BOEING	Non	En observation	NA	NA	Non	Non	Non fait	Non fait	Oui	21-dc.-12	21-dc.-12	NA	NA
24-dc-12	M	7	21-dc-12	Oui	Non	Non	1	Non	Non	Oui	Non	Superficielle	Oui	Chien	24-dc-12	Bangui	5eArr	MISKINE	NA	Abattu	Suspect	21-dc.-12	Non	Non	Non fait	Non fait	Oui	24-dc.-12	24-dc.-12	31-dc.-12	14-janv.-13
24-dc-12	M	10	21-dc-12	Oui	Non	Non	Multiples	Non	Oui	Non	Non	Profonde	Non	Chien	24-dc-12	Hors Bangui	MBOMOU	NZAKO 2	NA	Inconnu	NA	NA	Non	Non	Non fait	Non fait	Oui	24-dc.-12	24-dc.-12	31-dc.-12	14-janv.-13
27-dc-12	M	12	21-dc-12	Oui	Non	Non	1	Non	Non	Oui	Non	Superficielle	Oui	Chien	27-dc-12	Bangui	5eArr	BANGUI M'POKO	NA	En observation	NA	NA	Non	Non	Non fait	Non fait	Non	Non	NA	NA	NA
24-dc-12	F	38	22-dc-12	Oui	Non	Non	2	Non	Non	Oui	Non	Superficielle	NR	Chien	24-dc-12	Bangui	7eArr	OUANGO	NA	Abattu	Suspect	22-dc.-12	Non	Non	Non fait	Non fait	Oui	24-dc.-12	24-dc.-12	31-dc.-12	14-janv.-13
24-dc-12	M	10	22-dc-12	Oui	Non	Non	1	Oui	Non	Non	Non	Superficielle	Non	Chien	24-dc-12	Bangui	7eArr	OUANGO	NA	Abattu	Suspect	22-dc.-12	Non	Non	Non fait	Non fait	Oui	24-dc.-12	24-dc.-12	31-dc.-12	14-janv.-13
24-dc-12	M	8	22-dc-12	Oui	Non	Non	NR	Oui	Non	Non	Non	Superficielle	NR	Chien	24-dc-12	Bangui	7eArr	OUANGO	NA	Abattu	Suspect	22-dc.-12	Non	Non	Non fait	Non fait	Oui	24-dc.-12	24-dc.-12	31-dc.-12	14-janv.-13
24-dc-12	F	5	22-dc-12	Oui	Non	Non	1	Oui	Non	Non	Non	Profonde	Non	Chien	24-dc-12	Bangui	7eArr	OUANGO	NA	Abattu	Suspect	22-dc.-12	Non	Non	Non fait	Non fait	Oui	24-dc.-12	24-dc.-12	31-dc.-12	14-janv.-13
24-dc-12	M	18	23-dc-12	Oui	Non	Non	2	Oui	Oui	Non	Non	Profonde	Non	Chien	24-dc-12	Bangui	5eArr	MISKINE	Non	Abattu	Suspect	23-dc.-12	Oui	12/083	Pos	2.2	Oui	24-dc.-12	24-dc.-12	31-dc.-12	14-janv.-13
28-dc-12	F	40	23-dc-12	Oui	Non	Non	2	Non	Non	Oui	Non	Profonde	NR	Chien	28-dc-12	Bangui	5eArr	MISKINE	NA	Abattu	Suspect	23-dc.-12	Non	Non	Non fait	Non fait	Oui	28-dc.-12	28-dc.-12	4-janv.-13	18-janv.-13
28-dc-12	F	37	23-dc-12	Oui	Non	Non	1	Non	Oui	Non	Non	Superficielle	NR	Chien	28-dc-12	Bangui	5eArr	MISKINE	NA	Abattu	Suspect	23-dc.-12	Non	Non	Non fait	Non fait	Oui	28-dc.-12	28-dc.-12	4-janv.-12	NA
31-dc-12	M	10	23-dc-12	Oui	Non	Non	1	Non	Non	Non	Oui	Profonde	Oui	Chien	31-dc-12	Bangui	5eArr	WALINGBA	NA	En fuite	NA	NA	Non	Non	Non fait	Non fait	Oui	31-dc.-12	31-dc.-12	7-janv.-13	21-mars-13
31-dc-12	M	10	24-dc-12	Oui	Non	Non	Multiples	Non	Oui	Oui	Non	NR	NR	Chien	31-dc-12	Bangui	3eArr	BOULATA	NA	Abattu	Suspect	24-dc.-12	Non	Non	Non fait	Non fait	Oui	24-dc.-12	31-dc.-12	7-janv.-13	22-janv.-13
28-dc-12	M	21	26-dc-12	Oui	Non	Non	1	Non	Oui	Non	Non	Profonde	Non	Chien	28-dc-12	Bangui	5eArr	YANGATO	NA	En fuite	Suspect	NA	Non	Non	Non fait	Non fait	Oui	28-dc.-12	28-dc.-12	4-janv.-13	18-janv.-13
28-dc-12	M	56	28-dc-12	Oui	Non	Non	1	Non	Non	Oui	Non	Profonde	NR	Chien	28-dc-12	Bangui	7eArr	OUANGO	NA	En fuite	Suspect	NA	Non	Non	Non fait	Non fait	Oui	28-dc.-12	28-dc.-12	4-janv.-13	18-janv.-13
31-dc-12	M	18	28-dc-12	Oui	Non	Non	2	Non	Non	Oui	Non	Superficielle	Oui	Chien	31-dc-12	Bangui	4eArr	GOBONGO	NA	En fuite	NA	NA	Non	Non	Non fait	Non fait	Oui	28-dc.-12	31-dc.-12	7-janv.-13	21-janv.-13
20-juin-12	M	NR	NR	Oui	Non	Non	NR	Non	Oui	Oui	Non	NR	NR	Chien	20-juin-12	Hors Bangui	OMBELLA M'POKO	BOSSEMBELE	NA	En fuite	NA	NA	Non	Non	Non fait	Non fait	Oui	20-juin-12	20-juin-12	27-juin-12	NA
